# Supplementary material for: Haplotype mapping uncovers unexplored variation in wild and domesticated soybean at the major protein locus cqProt-003
Source: Theor Appl Genet. 2022 Feb 9;135(4):1443–55. doi: 10.1007/s00122-022-04045-8 (PMC9033719; doi:10.1007/s00122-022-04045-8)
Supplement: Supplementary file 1 — Supplementary file1 (XLSX 356 kb) [file 122_2022_4045_MOESM1_ESM.xlsx]

## Sheet: Table S1
Table S1: Protein GWAS (rMVP; Yin et al. 2018) from 985 soybean individuals with all results from the MLM method on unimputed data [A], signals from FarmCPU on unimputed data [B], and FarmCPU signals on imputed data [C]
A	vcf: protein_fin_b51_protein_Gm20.SNPs.id.biallic_maf_0.01_geno_0.1.vcf									B	vcf: protein_Gm20.SNPs.id.biallic_maf_0.01_geno_0.1.vcf									C	vcf: protein_fin_b51_protein_Gm20.SNPs.id.biallic_maf_0.01_geno_0.1.vcf
	SNP	CHROM	POS	REF	ALT	Effect	SE	protein.MLM			SNP	CHROM	POS	REF	ALT	Effect	SE	Protein.FarmCPU			SNP	CHROM	POS	REF	ALT	Effect	SE	protein.FarmCPU
	20_31636048	20	31636048	C	T	1.59377	0.316579	5.70352e-07			20_546244	20	546244	A	T	-0.426472	0.081868	7.95341e-09			20_2989439	20	2989439	C	T	1.39139	0.233994	1.52441e-10
	20_31668345	20	31668345	T	C	1.58259	0.321763	1.02231e-06			20_18825178	20	18825178	T	C	-0.843393	0.149887	7.46872e-10			20_12075628	20	12075628	C	T	-2.31928	0.378296	7.35679e-12
	20_31643639	20	31643639	T	C	1.58653	0.323866	1.12807e-06			20_31649589	20	31649589	A	G	0.952116	0.154467	4.48352e-11			20_16232875	20	16232875	C	T	-1.54766	0.335928	8.99978e-08
	20_16232875	20	16232875	C	T	-1.98943	0.409897	1.41085e-06			20_34929897	20	34929897	A	T	1.64164	0.33581	1.835e-09			20_22423315	20	22423315	C	T	1.54134	0.324918	4.07796e-08
	20_31632556	20	31632556	T	C	1.51171	0.315429	1.90155e-06			20_37844626	20	37844626	C	T	-2.10165	0.364452	2.44708e-10			20_31632556	20	31632556	T	C	1.14399	0.183838	8.81733e-12
	20_31604127	20	31604127	C	T	1.51725	0.323052	3.02211e-06			20_44005193	20	44005193	A	G	-0.393933	0.0758325	2.20434e-08			20_44005152	20	44005152	T	C	-0.476726	0.079474	1.73334e-10
	20_34929897	20	34929897	A	T	1.92581	0.411516	3.27504e-06			20_45305711	20	45305711	C	T	1.31201	0.216236	6.93115e-11			20_45305711	20	45305711	C	T	1.24867	0.229347	7.72402e-09
	20_13110632	20	13110632	G	T	3.03618	0.662128	5.11488e-06			20_46930769	20	46930769	A	G	-0.832339	0.117663	8.26352e-14			20_46930769	20	46930769	A	G	-0.573661	0.113366	7.0064e-09
	20_31637723	20	31637723	C	T	1.45084	0.318124	5.7457e-06
	20_31668132	20	31668132	A	G	1.51243	0.332626	6.12378e-06
	20_31632713	20	31632713	T	G	1.43213	0.315882	6.51063e-06
	20_42341149	20	42341149	C	G	2.36608	0.523478	6.94094e-06
	20_22873411	20	22873411	G	A	2.763	0.622635	1.01283e-05
	20_9059199	20	9059199	C	A	-1.51396	0.343359	1.15192e-05
	20_31614741	20	31614741	A	T	1.43957	0.32729	1.20962e-05
	20_36225425	20	36225425	C	G	-2.32214	0.528584	1.23893e-05
	20_33304819	20	33304819	G	A	2.35604	0.536523	1.24912e-05
	20_31663331	20	31663331	T	C	1.47736	0.337984	1.36808e-05
	20_39547760	20	39547760	C	T	1.67432	0.383112	1.37292e-05
	20_41314739	20	41314739	C	G	-0.876708	0.201345	1.4755e-05
	20_31777346	20	31777346	G	A	1.37499	0.317481	1.63741e-05
	20_31649887	20	31649887	C	T	1.38708	0.321327	1.74448e-05
	20_31710115	20	31710115	A	G	1.46183	0.339117	1.79177e-05
	20_13505254	20	13505254	G	A	-2.40216	0.558102	1.8445e-05
	20_8347238	20	8347238	C	G	1.41359	0.330308	2.05595e-05
	20_23045848	20	23045848	T	G	2.74588	0.644694	2.24919e-05
	20_11100696	20	11100696	C	T	2.68496	0.631238	2.30627e-05
	20_7413005	20	7413005	G	A	-2.90191	0.686887	2.61537e-05
	20_2995534	20	2995534	C	T	1.62058	0.384268	2.70119e-05
	20_31708981	20	31708981	T	C	1.40081	0.332183	2.70512e-05
	20_43608081	20	43608081	G	A	2.19768	0.523514	2.9386e-05
	20_7408839	20	7408839	A	G	-2.91946	0.695467	2.93977e-05
	20_9058837	20	9058837	C	T	-1.86437	0.445113	3.06081e-05
	20_34909720	20	34909720	G	A	1.77957	0.425096	3.09073e-05
	20_40795949	20	40795949	G	A	1.23576	0.296245	3.29559e-05
	20_44764572	20	44764572	C	A	1.72047	0.413866	3.50564e-05
	20_31741678	20	31741678	A	G	1.38342	0.333513	3.64432e-05
	20_31611515	20	31611515	T	C	1.33173	0.321063	3.64679e-05
	20_13482242	20	13482242	C	T	-2.45451	0.59489	4.00508e-05
	20_22873410	20	22873410	C	T	2.48735	0.603774	4.11439e-05
	20_2989439	20	2989439	C	T	1.21722	0.296163	4.28808e-05
	20_11115867	20	11115867	C	T	2.70603	0.659029	4.35951e-05
	20_15279005	20	15279005	C	T	3.64352	0.894541	5.01443e-05
	20_31704860	20	31704860	C	T	1.31549	0.324473	5.42891e-05
	20_32689575	20	32689575	A	T	1.19217	0.294294	5.5045e-05
	20_8955520	20	8955520	C	A	-1.44661	0.357132	5.51163e-05
	20_31677394	20	31677394	A	C	1.37346	0.339564	5.64902e-05
	20_47343178	20	47343178	A	G	1.64843	0.408834	5.95873e-05
	20_31751446	20	31751446	A	G	1.22106	0.30289	5.97577e-05
	20_5206710	20	5206710	C	T	1.03748	0.257865	6.17944e-05
	20_20006303	20	20006303	G	A	2.21414	0.550761	6.26264e-05
	20_7777957	20	7777957	A	C	2.53203	0.630162	6.3172e-05
	20_31877978	20	31877978	A	G	1.33908	0.333533	6.40317e-05
	20_45305711	20	45305711	C	T	1.18118	0.294405	6.47596e-05
	20_42267846	20	42267846	T	A	2.32169	0.579231	6.58148e-05
	20_9834652	20	9834652	C	T	-0.942423	0.235171	6.60418e-05
	20_26617227	20	26617227	C	A	1.67993	0.419607	6.71015e-05
	20_14405244	20	14405244	A	T	1.23743	0.309206	6.75527e-05
	20_2992002	20	2992002	C	T	1.54114	0.385234	6.796e-05
	20_5206715	20	5206715	G	A	0.995866	0.248968	6.81164e-05
	20_2988836	20	2988836	G	A	1.61945	0.405086	6.87357e-05
	20_15072106	20	15072106	G	A	-3.11726	0.780036	6.91628e-05
	20_10844292	20	10844292	G	A	2.80132	0.705602	7.70881e-05
	20_32688807	20	32688807	A	G	1.11204	0.280118	7.71509e-05
	20_47343629	20	47343629	C	G	1.75678	0.443067	7.87184e-05
	20_14663046	20	14663046	A	T	-1.29996	0.328448	8.10705e-05
	20_2992373	20	2992373	C	T	1.52986	0.386671	8.15431e-05
	20_8227476	20	8227476	T	G	-2.13464	0.539762	8.21173e-05
	20_43608067	20	43608067	C	T	1.50528	0.381712	8.60185e-05
	20_9443413	20	9443413	T	C	-1.01994	0.258649	8.6075e-05
	20_37687565	20	37687565	T	C	1.96984	0.499764	8.67104e-05
	20_31886030	20	31886030	A	G	1.37173	0.348085	8.69808e-05
	20_5206722	20	5206722	C	T	0.977947	0.248494	8.88889e-05
	20_16230059	20	16230059	G	A	0.747898	0.19006	8.90465e-05
	20_45985769	20	45985769	T	C	1.11017	0.282224	8.95687e-05
	20_44763090	20	44763090	C	T	1.53159	0.389612	9.05205e-05
	20_35445720	20	35445720	A	G	-2.78224	0.709499	9.41599e-05
	20_32027252	20	32027252	C	T	-2.59671	0.663892	9.81154e-05
	20_2993347	20	2993347	C	A	1.44693	0.370196	9.92319e-05
	20_38291349	20	38291349	G	A	-0.586041	0.150012	0.000100019
	20_18825178	20	18825178	T	C	-0.783917	0.200919	0.000102062
	20_44627131	20	44627131	T	C	1.00995	0.258896	0.000102343
	20_38344272	20	38344272	T	C	-0.641004	0.164341	0.000102562
	20_44763739	20	44763739	C	T	1.5978	0.409956	0.000103809
	20_10615312	20	10615312	G	A	-2.24134	0.575451	0.000104889
	20_10337943	20	10337943	C	T	1.94656	0.499935	0.000105442
	20_15480664	20	15480664	A	C	3.53696	0.911195	0.000110685
	20_10886366	20	10886366	C	T	-0.971675	0.250493	0.000111864
	20_47338236	20	47338236	T	A	1.54094	0.397344	0.000112293
	20_31634985	20	31634985	A	G	1.24188	0.320411	0.000113306
	20_39541523	20	39541523	G	A	1.52418	0.393692	0.000115336
	20_39545951	20	39545951	C	A	1.52418	0.393692	0.000115336
	20_20321030	20	20321030	G	T	-2.74767	0.710407	0.000117102
	20_46930769	20	46930769	A	G	-0.673047	0.174126	0.000118263
	20_24371069	20	24371069	A	G	0.750121	0.194497	0.000122421
	20_33563277	20	33563277	G	A	-1.23559	0.320389	0.000122518
	20_31847967	20	31847967	T	C	1.28202	0.33246	0.000122697
	20_18825205	20	18825205	G	A	-0.866786	0.225125	0.000125651
	20_9834657	20	9834657	C	T	-0.908954	0.236322	0.000127684
	20_42621499	20	42621499	A	T	1.38794	0.36128	0.000130024

## Sheet: Table S2
Table S2: Summary of unimputed allelic variation and average phenotype scores for the top result from GWAS using unimputed (31649589) and imputed sites (31632556) (Supplementary Figure 1)
Position	Imputed?	Allele combination	nIndividuals	Mean protein of individuals
31649589	No	A/A	691	43.824
		G/G	164	47.5817
		A/G	8	48.4875
		Missing	92	44.1304
	Yes	A/A	777	43.8122
		G/G	195	47.2862
		A/G	13	46.8462
		Missing	0	-
31632556	No	T/T	756	43.7868
		C/C	187	47.3599
		T/C	11	47.8182
		Missing	1	48.6
	Yes	T/T	777	43.7867
		C/C	195	47.3277
		T/C	13	47.7462
		Missing	0	-

## Sheet: Table S3
Table S3: Oil GWAS (rMVP; Yin et al. 2018) from 945 soybean individuals (from the pool of 985) with all FarmCPU signals on unimputed data (phenotype data used in Table S6)
vcf: protein_Gm20.SNPs.id.biallic_maf_0.01_geno_0.1.vcf
SNP	CHROM	POS	REF	ALT	Effect	SE	Oil.FarmCPU
20_589128	20	589128	C	A	-0.401092	0.0610424	6.88033e-12
20_9601841	20	9601841	C	G	-1.28003	0.268915	8.90894e-08
20_12911608	20	12911608	C	T	-1.46293	0.280878	8.68163e-09
20_22304485	20	22304485	G	T	-0.586101	0.112492	1.55461e-08
20_31687912	20	31687912	A	C	-0.61225	0.1179	3.40195e-09
20_34266833	20	34266833	T	A	0.310772	0.0576825	1.51298e-09
20_40976932	20	40976932	A	T	-0.46049	0.0954789	7.87894e-08
20_45220484	20	45220484	C	G	-0.578205	0.112469	1.90295e-08

## Sheet: Table S4
Table S4: Haplotype block regions from 31550000-31850000 on Chromosome 20 (Wm82.a1.v4) defined by the confidence interval approach (Gabriel et al. 2002) using PLINK1.9
CHR	BP1	BP2	KB	NSNPS	SNPS
20	31550102	31551829	1.728	9	31550102|31550440|31550543|31550614|31550935|31551150|31551568|31551696|31551829
20	31552243	31558261	6.019	27	31552243|31552503|31552799|31553001|31553386|31553424|31553491|31553675|31553679|31553689|31553731|31553772|31553803|31553847|31553972|31554081|31554157|31554164|31554210|31554690|31555086|31555255|31556179|31557192|31557283|31557668|31558261
20	31558435	31558437	0.003	2	31558435|31558437
20	31558503	31559330	0.828	2	31558503|31559330
20	31559735	31559807	0.073	2	31559735|31559807
20	31559884	31559921	0.038	2	31559884|31559921
20	31561221	31561691	0.471	2	31561221|31561691
20	31563644	31568374	4.731	17	31563644|31565926|31566045|31566105|31566674|31566688|31567047|31567241|31567275|31567519|31567639|31567946|31568009|31568034|31568075|31568351|31568374
20	31568388	31568909	0.522	6	31568388|31568494|31568641|31568682|31568774|31568909
20	31569339	31569368	0.03	3	31569339|31569340|31569368
20	31569379	31569419	0.041	3	31569379|31569386|31569419
20	31570133	31573035	2.903	19	31570133|31570371|31570455|31571080|31571204|31571761|31571789|31571826|31571972|31572030|31572050|31572160|31572167|31572339|31572362|31572588|31572921|31572942|31573035
20	31573128	31573135	0.008	2	31573128|31573135
20	31573140	31573147	0.008	2	31573140|31573147
20	31573218	31573223	0.006	2	31573218|31573223
20	31573774	31573781	0.008	2	31573774|31573781
20	31573925	31573939	0.015	2	31573925|31573939
20	31574303	31574328	0.026	2	31574303|31574328
20	31574354	31574362	0.009	2	31574354|31574362
20	31574383	31574638	0.256	4	31574383|31574492|31574606|31574638
20	31574682	31574741	0.06	5	31574682|31574721|31574726|31574735|31574741
20	31575120	31575131	0.012	2	31575120|31575131
20	31575297	31575460	0.164	2	31575297|31575460
20	31575498	31576019	0.522	5	31575498|31575689|31575835|31575947|31576019
20	31576144	31576179	0.036	4	31576144|31576168|31576177|31576179
20	31576482	31576520	0.039	3	31576482|31576508|31576520
20	31576523	31576540	0.018	2	31576523|31576540
20	31576583	31585874	9.292	42	31576583|31576861|31577711|31577918|31578119|31578440|31578558|31579136|31579595|31579673|31580126|31580215|31580251|31580377|31580553|31580564|31580751|31581050|31581068|31581078|31581129|31581148|31581298|31581684|31581894|31582439|31582485|31582517|31582596|31582635|31582746|31582937|31583166|31583245|31583394|31583509|31583866|31584194|31584195|31584232|31584582|31585874
20	31587051	31588942	1.892	28	31587051|31587418|31587431|31587929|31588067|31588071|31588103|31588201|31588234|31588285|31588308|31588327|31588421|31588427|31588440|31588445|31588489|31588496|31588585|31588594|31588601|31588619|31588670|31588684|31588713|31588739|31588825|31588942
20	31590391	31592993	2.603	18	31590391|31590529|31590690|31590862|31590868|31590894|31590905|31590913|31591187|31591323|31591783|31591801|31592728|31592777|31592810|31592888|31592932|31592993
20	31596279	31599247	2.969	3	31596279|31596643|31599247
20	31599303	31599315	0.013	2	31599303|31599315
20	31601608	31601747	0.14	2	31601608|31601747
20	31605874	31605906	0.033	4	31605874|31605875|31605892|31605906
20	31606452	31619888	13.437	63	31606452|31606634|31606652|31606828|31606867|31607082|31607225|31607466|31607482|31607560|31607987|31608846|31608847|31608960|31609306|31609408|31609478|31609673|31610257|31610522|31610567|31611155|31611442|31611467|31611512|31611515|31611557|31611655|31611661|31611703|31611976|31612010|31612032|31613235|31613246|31613290|31613297|31613337|31613392|31613819|31614405|31614738|31614741|31614804|316…
20	31620696	31620731	0.036	2	31620696|31620731
20	31620837	31620870	0.034	2	31620837|31620870
20	31620899	31620916	0.018	2	31620899|31620916
20	31621040	31621175	0.136	6	31621040|31621081|31621103|31621162|31621168|31621175
20	31621227	31621246	0.02	3	31621227|31621242|31621246
20	31621287	31621336	0.05	2	31621287|31621336
20	31621363	31621381	0.019	3	31621363|31621376|31621381
20	31621924	31644477	22.554	116	31621924|31622017|31622676|31624319|31624380|31624991|31625107|31625114|31625326|31626156|31626206|31626224|31626298|31626312|31626735|31626856|31626901|31626994|31627082|31627422|31627550|31627720|31627908|31627942|31628384|31628673|31628722|31629035|31629040|31629097|31629462|31629499|31629679|31630091|31630260|31630491|31630556|31630577|31630665|31630778|31630782|31630823|31630921|31631227|316…
20	31644549	31644583	0.035	4	31644549|31644559|31644580|31644583
20	31644766	31644879	0.114	2	31644766|31644879
20	31646102	31651832	5.731	23	31646102|31646144|31646404|31646546|31646798|31647287|31647457|31647470|31647490|31647501|31647586|31647780|31648021|31648088|31648758|31649254|31649589|31649887|31649977|31651180|31651247|31651279|31651832
20	31651916	31651935	0.02	2	31651916|31651935
20	31652149	31670013	17.865	91	31652149|31652271|31652766|31654020|31654609|31654730|31655141|31655482|31655742|31655835|31655910|31656042|31656046|31656480|31656612|31656868|31656987|31657021|31657900|31658351|31658511|31658591|31658678|31658717|31658927|31659594|31659649|31660039|31660088|31660465|31660530|31660567|31661460|31661493|31661671|31661685|31661918|31662023|31662089|31662156|31662174|31662177|31662268|31662312|316…
20	31670060	31670084	0.025	5	31670060|31670062|31670069|31670080|31670084
20	31670140	31670154	0.015	2	31670140|31670154
20	31670181	31670194	0.014	4	31670181|31670184|31670192|31670194
20	31670232	31670324	0.093	9	31670232|31670248|31670269|31670281|31670288|31670295|31670297|31670306|31670324
20	31670358	31670368	0.011	3	31670358|31670363|31670368
20	31670448	31670491	0.044	6	31670448|31670470|31670476|31670485|31670486|31670491
20	31670732	31680935	10.204	49	31670732|31670773|31670794|31670821|31670844|31671160|31671414|31672012|31672104|31672108|31672129|31672130|31672335|31672531|31672542|31672560|31673211|31673374|31673555|31673675|31673687|31674366|31674600|31675613|31675857|31676697|31676722|31676773|31676829|31676849|31676870|31676921|31676937|31676964|31677189|31677265|31677394|31677605|31678658|31680279|31680302|31680447|31680564|31680574|316…
20	31681818	31681826	0.009	2	31681818|31681826
20	31681951	31682015	0.065	2	31681951|31682015
20	31682172	31682223	0.052	2	31682172|31682223
20	31682828	31721895	39.068	57	31682828|31682904|31683038|31683151|31683229|31686716|31686954|31687166|31687212|31687328|31687912|31687916|31688005|31688111|31689824|31689875|31690761|31690799|31691164|31691931|31692533|31692534|31693411|31693521|31694972|31695092|31695227|31695275|31695886|31696007|31696218|31696958|31697126|31697483|31697920|31704050|31704860|31706713|31707181|31707826|31708328|31708574|31708981|31709148|317…
20	31722520	31722843	0.324	3	31722520|31722840|31722843
20	31722856	31732110	9.255	10	31722856|31724986|31729868|31730267|31730319|31730867|31731202|31731416|31731653|31732110
20	31732824	31732836	0.013	2	31732824|31732836
20	31741678	31749110	7.433	33	31741678|31741773|31742394|31742892|31743041|31743113|31743739|31743850|31743916|31744665|31744827|31745182|31745281|31745546|31745779|31746918|31747005|31747356|31747415|31747493|31747633|31747746|31747747|31747821|31747921|31747972|31747977|31748133|31748582|31748635|31748914|31749093|31749110
20	31749600	31749817	0.218	3	31749600|31749654|31749817
20	31750359	31751410	1.052	6	31750359|31750897|31751035|31751080|31751390|31751410
20	31751446	31751472	0.027	2	31751446|31751472
20	31751533	31751618	0.086	2	31751533|31751618
20	31751683	31751696	0.014	2	31751683|31751696
20	31751726	31751733	0.008	2	31751726|31751733
20	31751789	31751793	0.005	2	31751789|31751793
20	31751839	31751841	0.003	2	31751839|31751841
20	31752416	31752667	0.252	2	31752416|31752667
20	31753473	31753835	0.363	7	31753473|31753499|31753650|31753688|31753773|31753809|31753835
20	31753987	31753992	0.006	2	31753987|31753992
20	31754076	31754080	0.005	2	31754076|31754080
20	31754513	31754669	0.157	2	31754513|31754669
20	31754738	31755627	0.89	9	31754738|31754858|31754894|31754945|31755052|31755125|31755207|31755236|31755627
20	31755812	31755819	0.008	2	31755812|31755819
20	31755847	31755861	0.015	2	31755847|31755861
20	31755916	31755925	0.01	2	31755916|31755925
20	31756042	31756052	0.011	3	31756042|31756050|31756052
20	31756316	31756434	0.119	5	31756316|31756417|31756421|31756428|31756434
20	31756624	31756633	0.01	2	31756624|31756633
20	31756795	31756933	0.139	3	31756795|31756814|31756933
20	31757011	31757020	0.01	2	31757011|31757020
20	31757245	31757324	0.08	2	31757245|31757324
20	31757376	31757385	0.01	2	31757376|31757385
20	31757509	31757512	0.004	3	31757509|31757511|31757512
20	31757525	31757569	0.045	2	31757525|31757569
20	31757869	31758207	0.339	6	31757869|31757897|31758036|31758097|31758143|31758207
20	31758359	31758393	0.035	3	31758359|31758389|31758393
20	31758421	31758631	0.211	2	31758421|31758631
20	31758664	31758791	0.128	2	31758664|31758791
20	31758846	31758848	0.003	2	31758846|31758848
20	31759042	31759084	0.043	2	31759042|31759084
20	31759519	31769773	10.255	56	31759519|31759523|31759627|31759785|31760053|31760566|31760809|31760869|31760939|31761006|31761244|31761434|31761476|31761527|31761553|31761562|31761697|31761850|31762017|31762094|31762118|31762283|31762290|31762554|31762673|31762730|31762807|31762916|31763319|31763355|31763715|31764008|31764512|31764781|31764797|31764882|31765132|31765325|31765420|31765444|31765671|31765687|31766030|31766253|317…
20	31770326	31796303	25.978	150	31770326|31770643|31771578|31771981|31773036|31773551|31773737|31773751|31774396|31774474|31774679|31774873|31775167|31775193|31775303|31775389|31775553|31775557|31776406|31776517|31777346|31777367|31777378|31777413|31777425|31777441|31777448|31777452|31777875|31777880|31777887|31777966|31778049|31778067|31778207|31778280|31778292|31778316|31778327|31778446|31778756|31778855|31778912|31778930|317…
20	31796461	31797280	0.82	3	31796461|31796500|31797280
20	31798148	31798201	0.054	3	31798148|31798157|31798201
20	31798833	31802138	3.306	5	31798833|31798900|31801355|31801918|31802138
20	31802239	31802246	0.008	3	31802239|31802242|31802246
20	31802270	31802281	0.012	3	31802270|31802274|31802281
20	31803285	31838103	34.819	154	31803285|31803927|31803988|31804610|31804979|31805228|31805464|31805511|31805536|31805581|31805606|31805909|31806028|31806035|31806093|31806118|31806120|31806509|31807041|31807754|31807816|31807980|31808122|31808862|31808934|31808951|31809187|31809663|31809669|31809981|31810070|31810078|31810110|31810221|31810903|31811012|31811308|31811430|31811553|31811830|31812275|31812994|31813143|31813211|318…
20	31838830	31838887	0.058	8	31838830|31838850|31838851|31838863|31838864|31838867|31838885|31838887
20	31838914	31838925	0.012	2	31838914|31838925
20	31839025	31839142	0.118	11	31839025|31839026|31839031|31839056|31839066|31839084|31839095|31839111|31839115|31839133|31839142
20	31839281	31839340	0.06	5	31839281|31839296|31839302|31839336|31839340
20	31839757	31846116	6.36	25	31839757|31840639|31841217|31841411|31842064|31842112|31842131|31842964|31843261|31843332|31843570|31843635|31843639|31843677|31844397|31844405|31844574|31844672|31845053|31845118|31845211|31845395|31845835|31845881|31846116
20	31846181	31846198	0.018	2	31846181|31846198
20	31846217	31846224	0.008	3	31846217|31846223|31846224
20	31846235	31846276	0.042	6	31846235|31846239|31846241|31846251|31846266|31846276
20	31846324	31846334	0.011	2	31846324|31846334
20	31846360	31846442	0.083	7	31846360|31846366|31846372|31846377|31846393|31846433|31846442
20	31846455	31846516	0.062	4	31846455|31846492|31846496|31846516
20	31846559	31846569	0.011	2	31846559|31846569
20	31846577	31846631	0.055	7	31846577|31846591|31846593|31846611|31846617|31846619|31846631
20	31846683	31846691	0.009	3	31846683|31846686|31846691
20	31846714	31849752	3.039	22	31846714|31846803|31846814|31846867|31846922|31846991|31847154|31847482|31847967|31848148|31848177|31848187|31848246|31848501|31848835|31849131|31849144|31849196|31849568|31849743|31849745|31849752

## Sheet: Table S5
Table S5: SNPs in each marker group, with representative markers for each marker group (M01-M06) in bold, below which are SNPs in tight linkage (R2>0.9) with the representative marker.
M01	M02	M03	M04	M05	M06
31634985	31634532	31632576	31632561	31631693	31630428
31604127	31607225	31591980	31605716	31608214	31455660
31611515	31607560	31592534	31606452	31611179	31456786
31614741	31609306	31592628	31606828	31611229	31459066
31630491	31609478	31601315	31606867	31613310	31464038
31632556	31611442	31602571	31607082	31613915	31468906
31636048	31611512	31603014	31607466	31614668	31473407
31637723	31611703	31604016	31607482	31615000	31474338
31642682	31612032	31604185	31607987	31615083	31474485
31643639	31613290	31604889	31608846	31615707	31498015
31649589	31614738	31605420	31608847	31620339	31513434
31649887	31614820	31605894	31608960	31621571	31516622
31662177	31614959	31607377	31609408	31623534	31518655
31663331	31615222	31607676	31609673	31630811	31524291
31668132	31615358	31608956	31610257	31638365	31528383
31668345	31615616	31609365	31610522	31640478	31530329
31674366	31615862	31611384	31610567	31646291	31545901
31677394	31616149	31612700	31611155		31555183
31680574	31616977	31613113	31611467		31558897
31680824	31620094	31614092	31611557		31562858
31687212	31622017	31614159	31611655		31568816
31687912	31622676	31617184	31611661		31568966
31695886	31625114	31617361	31612010		31571318
31704860	31626156	31618462	31613235		31572307
31708981	31626298	31618852	31613246		31579536
31710115	31626312	31619631	31613337		31582475
31711274	31626735	31620259	31613392		31582809
31741678	31626901	31621701	31613819		31592843
31743041	31627422	31624520	31614405		31601449
31745546	31627550	31627301	31614804		31606002
31751446	31629035	31628569	31615233		31614816
31762673	31630091	31630365	31615547		31616527
31777346	31630260	31631085	31616636		31627440
31803988	31630577	31632261	31616675		31638643
31806509	31631227	31632575	31616878		31643032
31843570	31631399	31633783	31617647		31643344
31847967	31631920	31634165	31617904		31645786
31862618	31634663	31634676	31618572		31647551
31877978	31635097	31635502	31619888		31653300
31880970	31635574	31636097	31621924		31654953
31881422	31635595	31638265	31624319		31657688
	31636002	31638674	31624380		31660868
	31637093	31638782	31624991		31663217
	31637542	31639309	31625107		31664010
	31637651	31639674	31625326		31666720
	31637672	31639753	31626206		31668870
	31637765	31639979	31626224		31671446
	31637915	31640405	31626856		31676703
	31638392	31640456	31626994		31682780
	31638848	31640637	31627082		31683569
	31638947	31641011	31627720		31695221
	31639835	31641563	31627908		31697624
	31640027	31641649	31628384		31705158
	31640120	31642421	31628673		31712355
	31640256	31642467	31629040		31713238
	31640493	31642500	31629097		31713540
	31643681	31643033	31629462		31754882
	31643745	31645539	31629499		31758951
	31644011	31646449	31629679		31774388
	31644477	31671873	31630556		31780279
	31646102		31630665
	31646404		31630782
	31647586		31630823
	31648088		31630921
	31649254		31631379
	31656046		31632015
	31656480		31634307
	31660465		31634884
	31660530		31634942
	31661685		31635491
	31665821		31636213
	31668240		31636541
	31669943		31637283
	31670732		31637764
	31672104		31637826
	31675613		31637973
	31677189		31638929
	31677265		31639439
			31639543
			31639609
			31640717
			31640753
			31641120
			31641206
			31641366
			31641509
			31641641
			31642031
			31642082
			31642193
			31642847
			31643046
			31643126
			31643478
			31644031
			31644055
			31644113
			31644404
			31645703
			31646546
			31646798
			31647780
			31648021
			31648758
			31649977
			31651247
			31651279
			31652271
			31654020
			31654609
			31654730
			31655141
			31655742
			31656612
			31656987
			31657021
			31658511
			31658591
			31658717
			31659594
			31660039
			31662312
			31663275
			31663531
			31663704
			31663827
			31664016
			31664239
			31665064
			31665226
			31666345
			31666856
			31667336
			31667440
			31667521
			31667825
			31668130
			31668698
			31669307
			31669399
			31669424
			31669583
			31669619
			31670013
			31670844
			31671414
			31672130
			31672335
			31673211
			31673374
			31673555
			31673675
			31674600
			31675857
			31676697
			31676773
			31676870

## Sheet: Table S6
Table S6: Summary of 985 soybean individuals, including site-centric haplotype group assignment, and variant information for key sites in the high protein haplotype
Hap	ID	Code-ID	Other-ID	Maturity Grp	Prot	Oil	Grp	Origin_country	GWAS-SNP	31727019 Alllele	31727019_CopyNum	31728619_304BP_SV	31728619_INS
A	AB.01	PI458020	KAS_100-11-2	IV	44	17.6	lr	South_Korea	T/T	C/C	REF	REF	A/A
G	AB.02	PI603713	ZDD12392	V	50.5	16.8	lr	China	C/C	CCAACAACAACAACAACAACAA/CCAACAACAACAACAACAACAA	7	DEL	./.
A	BR.24	PI628911	BR-24	V	43.9	20.6	mcult	Brazil	T/T	C/C	REF	REF	A/A
A	ESS	PI548667	Essex	V	45.5	20.9	mcult	USA	T/T	C/C	REF	REF	A/A
A	For	PI548645	Pharaoh	IV	43.9	21	mcult	USA	T/T	C/C	REF	REF	A/A
A	HN.HP009	R11-8397_	NA	V	36.9	N/A	mcult	USA	T/T	C/C	REF	REF	A/A
F	HN.HP021	PI_659697	R05-1415	V	46.9	N/A	mcult	China	T/C	C/CCAACAACAACAA	het1	UNK	A/A
A	HN.HP023	PI_86490	Shirohadaka	VI	50.2	N/A	lr	China	T/T	C/C	REF	REF	A/A
A	HN.HP024	PI_96983	1132	V	51	N/A	lr	China	T/T	C/C	REF	REF	A/A
F	HN.HP025	PI_163453	Quail_Haven	NA	44.7	N/A	wt	China	C/C	CCAACAACAACAACAA/CCAACAACAACAACAA	5	DEL	ACTTTGGCGGATAGCCGGCCCCGGG/ACTTTGGCGGATAGCCGGCCCCGGG
A	HN.HP026	PI_561288	AGS_293	IV	44.5	N/A	lr	Korea	T/T	C/C	REF	REF	A/A
A	HN.HP027	PI_507449	Tousan_hitashi_106	IV	42.1	N/A	lr	Korea	T/T	C/C	REF	REF	A/A
A	HN.HP028	PI_561292_B	(G10134)	IV	48.1	N/A	lr	China	T/T	C/C	REF	REF	A/A
A	HN.HP029	PI_536547_B	(Ryokkoh)	III	44.9	N/A	lr	China	T/T	C/C	REF	REF	A/A
A	HN.HP031	PI_643146	Prohio	IV	44.5	N/A	mcult	China	T/T	C/C	REF	REF	A/A
A	HN.HP032	PI_548983	Tracy	VI	46.8	N/A	mcult	Japan	T/T	C/C	REF	REF	A/A
A	HN.HP033	PI_548654	Hill	V	42.4	N/A	lr	China	T/T	C/C	REF	REF	A/A
F	HN.HP035	PI_678444	Highpro1,HR09-008	III	40.1	N/A	mcult	China	C/C	CCAACAACAACAACAA/CCAACAACAACAACAA	5	DEL	./.
A	HN.HP038	PI_676304	Wyandot-14	II	41.2	N/A	mcult	China	T/T	C/C	REF	REF	A/A
G	HN.HP039	PI_567679-B	ZDD003132	IV	42.1	N/A	lr	China	C/C	CCAACAACAACAACAACAACAA/CCAACAACAACAACAACAACAA	7	DEL	./.
A	HN.HP057	R13-359	NA	V	36	N/A	lr	China	T/T	C/C	REF	REF	A/A
A	HN.HP058	R13-532	NA	V	37.7	N/A	mcult	Japan	T/T	C/C	REF	REF	A/A
F	HN.HP059	PI_647962	R95-1705	V	46.7	N/A	mcult	China	C/C	CCAACAACAACAA/CCAACAACAACAA	4	DEL	./.
A	HN.HP061	PI_679957	UA-5814HP	V	45.5	N/A	mcult	Korea	T/T	C/C	REF	REF	A/A
C	HN.PR052	PI_423949	Saikai_20	I	51.4	N/A	lr	China	C/C	CCAACAACAACAACAACAACAACAA/CCAACAACAACAACAACAACAA	het	DEL	./.
F	HN.PR053	PI_372412	Hercumft	0	47.8	N/A	lr	China	C/C	CCAACAACAACAA/CCAACAACAACAA	4	DEL	./.
B	HN.PR054	PI_437398	Ussurijscaja_479	I	47.8	N/A	lr	Korea	T/C	CCAACAACAACAACAACAACAACAA/CCAACAACAACAACAACAACAACAA	het1	REF	A/AC
C	HN.PR055	PI_398612	KAS_390-9	V	51.2	N/A	lr	USA	C/C	C/CCAACAACAACAACAACAACAA	8	DEL	ACTTTGGCGGATAGCCGGCCCCGGG/ACTTTGGCGGATAGCCGGCCCCGGG
A	HN.SU045	PI_417491	Zairaishu_(Akiu(	V	47.6	N/A	lr	USA	T/T	C/C	REF	REF	A/A
A	HN.SU046	PI_507336	Tanba_Kuro	VII	42.6	N/A	lr	China	T/T	C/C	REF	REF	A/A
A	HN.SU047	PI_506903	Kizukuri_zairai	IV	43.3	N/A	lr	Japan	T/T	C/C	REF	REF	A/A
A	HN.SU048	PI_416888	Goishi_shirohana	IV	43.2	N/A	lr	Korea	T/T	C/C	REF	REF	A/A
A	HN.SU049	PI_506801_B	Iwahin_kuro_4	III	43.2	N/A	lr	Japan	T/T	C/C	REF	REF	A/A
A	HN.SU050	PI_506799	Iwahin_kuro_1	III	43.6	N/A	lr	Korea	T/T	C/C	REF	REF	A/A
A	HN.SU051	PI_506800_B	Iwahin_kuro_2	III	44.2	N/A	lr	Japan	T/T	C/C	REF	REF	A/A
A	HN001	PI518664	Hutcheson	V	40.4	23.6	mcult	Japan	T/T	C/C	REF	REF	A/A
A	HN002	PI548402	Perking	IV	38.2	18.5	ocult	Japan	T/T	C/C	REF	REF	A/A
A	HN003	PI89772	7193	IV	41.7	17.5	lr	Japan	T/T	C/C	REF	REF	A/A
A	HN004	PI90763	7570	IV	40.5	18.9	lr	Japan	T/T	C/C	REF	REF	A/A
A	HN005	PI404166	VIR_5222	III	43.1	15.5	lr	Korea	T/T	C/C	REF	REF	A/A
C	HN006	PI407788A	ORD_8113	IV	50.7	15.1	lr	Korea	C/C	./.	mis	DEL	ACTTTGGCGGATAGCCGGCCCCGGG/ACTTTGGCGGATAGCCGGCCCCGGG
A	HN007	PI424298	KAS_300-10	IV	43.2	15.1	lr	Korea	T/T	C/C	REF	REF	A/A
A	HN008	PI437655	VIR_5269	III	45	20.3	lr	Korea	T/T	C/C	REF	REF	A/A
A	HN009	PI495017C	Beijing_da_qing_don	IV	42.5	20	lr	Korea	T/T	C/C	REF	REF	A/A
A	HN010	PI468915	NA	II	44.3	16.9	lr	Korea	T/T	C/C	REF	REF	A/A
A	HN011	PI507354	Tokei_421	I	38.8	19.2	lr	China	T/T	C/C	REF	REF	A/A
A	HN012	PI567305	Hei_dou_zi	IV	43.5	16.6	lr	Korea	T/T	C/C	REF	REF	A/A
A	HN015	PI437654	VIR_5268	III	45	15	lr	Korea	T/T	C/C	REF	REF	A/A
A	HN016B	PI567387	Huang_huai_dou	IV	41.2	16.6	lr	Japan	T/T	C/C	REF	REF	A/A
A	HN017B	PI437725	VIR_5430	IV	43.7	15.5	lr	Korea	T/T	C/C	REF	REF	A/A
A	HN018	PI437690	VIR_5283	III	45.5	14.5	lr	Korea	T/T	C/C	REF	REF	A/A
A	HN021	PI209332	No.4	IV	41.5	17.5	lr	Korea	T/T	C/C	REF	N/A	A/A
A	HN022	PI404198B	VIR_5518	IV	42.9	14.3	lr	Russia	T/T	C/C	REF	REF	A/A
C	HN023	PI424608A	KAS_681-21	IV	46.1	15.6	lr	China	C/C	CCAACAACAACAACAACAACAACAA/CCAACAACAACAACAACAACAACAA	8	DEL	./.
A	HN024	PI548316	cloud	III	42.1	18.4	ocult	China	T/T	C/C	REF	REF	A/A
A	HN025	PI567516C	Ba_yue_zha	IV	43.1	14.9	lr	China	T/T	C/C	REF	REF	A/A
A	HN026	PI612611	Browngilgun	III	44.6	16.9	lr	China	T/T	C/C	REF	REF	A/A
A	HN028	PI572239	Holladay	V	38.6	18.1	mcult	China	T/T	C/C	REF	REF	A/A
A	HN030	PI598124	Maverick	III	41.7	18.7	mcult	China	T/T	C/C	REF	REF	A/A
A	HN031	PI79691-4	NA	III	42.6	18.5	lr	Nepal	T/T	C/C	REF	REF	A/A
A	HN032	PI86006	Kiio_Shokuzu	III	46.5	16.8	lr	China	T/T	C/C	REF	REF	A/A
A	HN033	PI87617	Miyongaikon	III	42.5	21	lr	China	T/T	C/C	REF	REF	A/A
A	HN034	PI87631-1	Kindaizu	III	41.5	18.1	lr	Former_Serbia	T/T	C/C	REF	REF	A/A
C	HN035	PI196175	NA	V	51.4	16.4	lr	USA	C/C	CCAACAACAACAACAACAACAACAA/CCAACAACAACAACAACAACAACAA	8	DEL	./.
A	HN036	PI200471	Hanayome_Ibaragi_No._1	III	41.1	19.2	lr	China	T/T	C/C	REF	REF	A/A
A	HN037	PI200508	Natsu_Daizu	I	39.2	17.5	lr	Korea	T/T	C/C	REF	REF	A/A
A	HN038	PI248515	White_Hilum_Iwata_Variety_No._2	IV	40.3	17.4	lr	China	T/T	C/C	REF	REF	A/A
A	HN039	PI366121	NA	IV	47.5	13.6	wt	USA	T/C	C/C	REF	UNK	A/A
G	HN040	PI378702	NA	IV	51.2	8.3	wt	USA	C/C	CCAACAACAACAACAACAACAACAA/CCAACAACAACAACAACAACAACAA	8	DEL	./.
C	HN041	PI398593	KAS_390-4	V	51	13.4	lr	China	C/C	CCAACAACAACAACAACAACAACAA/CCAACAACAACAACAACAACAACAA	8	DEL	ACTTTGGCGGATAGCCGGCCCCGGG/ACTTTGGCGGATAGCCGGCCCCGGG
C	HN042	PI398595	KAS_390-5	V	51.8	14.3	lr	USA	C/C	CCAACAACAACAACAACAACAACAA/CCAACAACAACAACAACAACAACAA	8	DEL	./.
C	HN043	PI398610	KAS_390-8	V	49.8	16.4	lr	China	C/C	CCAACAACAACAACAACAACAACAA/CCAACAACAACAACAACAACAACAA	8	DEL	./.
C	HN044	PI398614	KAS_390-9	V	50.8	17	lr	China	C/C	CCAACAACAACAACAACAACAACAA/CCAACAACAACAACAACAACAACAA	8	DEL	./.
G	HN045	PI407162	K1-D	IV	48.7	10.8	wt	China	C/C	CCAACAACAACAACAACAACAACAA/CCAACAACAACAACAACAACAACAA	8	DEL	./.
B	HN046	PI407184	K29	IV	49.1	9.9	wt	China	C/C	CCAACAACAACAACAA/CCAACAACAACAACAA	5	DEL	./.
A	HN047	PI407729	NA	IV	46.9	16.2	lr	China	T/T	C/C	REF	REF	A/A
C	HN048	PI407965	KAERI_504-4	V	47.5	17.1	lr	China	C/C	CCAACAACAACAACAACAACAACAA/CCAACAACAACAACAACAACAACAA	8	DEL	./.
A	HN049	PI408105A	KAS_633-19	IV	46.6	17.6	lr	China	T/T	C/C	REF	REF	A/A
A	HN050	PI416937	Houjaku_Kuwazu	VI	47.1	15.6	lr	China	T/T	C/C	REF	REF	A/A
C	HN051	PI424078	74077	III	47.4	12.2	lr	China	C/C	CCAACAACAACAACAACAACAACAA/CCAACAACAACAACAACAACAACAA	8	DEL	./.
B	HN052	PI424079	74079	IV	50.7	12.6	wt	China	C/C	CCAA/CCAA	1	DEL	./.
G	HN053	PI424088	74088	IV	49.9	11.5	wt	China	C/C	CCAACAACAACAACAA/CCAACAACAACAACAA	5	DEL	./.
A	HN054	PI437169B	VNIISC-4	II	42.3	22	lr	China	T/T	C/C	REF	REF	A/A
A	HN055	PI437679	VIR_4895	IV	45.1	15.2	lr	China	T/T	C/C	REF	REF	A/A
A	HN056	PI437863A	DV-2841	II	42.7	20.3	lr	USA	T/T	C/C	REF	REF	A/A
A	HN057	PI438258	VIR_4714	II	50	16.3	lr	Korea	T/T	C/C	REF	REF	A/A
A	HN058	PI458515	Tie_Zhugan	IV	42.4	17.3	lr	China	T/T	C/C	REF	REF	A/A
A	HN059	PI464920B	Jin_Dou_33	III	41.2	21.3	lr	China	T/T	C/C	REF	REF	A/A
A	HN060	PI467312	Cha-mo-shi-dou	II	43.4	14.9	lr	USA	T/T	C/C	REF	REF	A/A
A	HN061	PI471938	197	V	39.4	21	lr	Korea	T/T	C/C	REF	REF	A/A
A	HN062	PI475783B	Tsing_2	III	44.4	19.2	lr	Korea	T/T	C/C	REF	REF	A/A
G	HN063	PI483463	NA	III	36.5	14	wt	Korea	C/C	CCAACAACAACAACAACAA/CCAACAACAACAACAACAA	6	DEL	./.
A	HN064	PI518751	NS-20	II	43.4	21.1	mcult	Korea	T/T	C/C	REF	REF	A/A
A	HN065	PI542044	Kunitz	III	44.1	20.9	mcult	China	T/T	C/C	REF	REF	A/A
A	HN067	PI548317	Columbia	III	40	20.4	ocult	Vietnam	T/T	C/C	REF	REF	A/A
A	HN068	PI548349	Ilsoy	III	41.5	18.1	ocult	Unknown	T/T	C/C	REF	REF	A/A
A	HN069	PI548415	Sooty	IV	41.3	16.9	ocult	Sweden	T/T	C/C	REF	REF	A/A
A	HN070	PI548511	Beeson_80	II	42.8	19.3	mcult	Japan	T/T	C/C	REF	REF	A/A
A	HN071	PI548657	Jackson	VII	41.9	19.8	mcult	Japan	T/T	C/C	REF	REF	A/A
A	HN072	PI549031	NA	III	41.1	14	lr	Japan	T/T	C/C	REF	REF	A/A
A	HN073	PI552538	Dunbar	III	45	21.1	mcult	Unknown	T/T	C/C	REF	REF	A/A
A	HN074	PI561271	Pei_xian_da_quing_dou	V	42.1	19.5	lr	China	T/T	C/C	REF	REF	A/A
A	HN075	PI567230	WJK-PRC-23	V	46.6	11.9	lr	China	T/T	C/C	REF	REF	A/A
A	HN076	PI567336B	Lao_hei_dou	IV	44	15.4	lr	Japan	T/T	C/C	REF	REF	A/A
A	HN077	PI567343	Ma_huang_dou	V	48	11.9	lr	Japan	T/T	C/C	REF	REF	A/A
A	HN078	PI567354	You_huang_dou	IV	43.2	20.1	lr	China	T/T	C/C	REF	REF	A/A
A	HN079	PI567357	Du_jia_qiao_huang_dou	III	48.5	18.5	lr	China	T/T	C/C	REF	REF	A/A
A	HN080	PI567383	Da_ke_huang_dou	V	42.2	24.7	lr	France	T/T	C/C	REF	REF	A/A
A	HN081	PI567519	Bai_hua_chi	III	48.4	17.6	lr	Japan	T/T	C/C	REF	REF	A/A
A	HN082	PI567611	Ba_yue_zha	IV	48.4	17.4	lr	China	T/T	C/C	REF	REF	A/A
G	HN083	PI567651	Shang_cai_er_cao_ping_ding_shi	IV	48.8	17	lr	Morocco	C/C	CCAACAACAACAACAACAACAA/CCAACAACAACAACAACAACAA	7	DEL	./.
A	HN084	PI567690	Fuyang_7	III	49.2	16.8	lr	Hungary	T/T	C/C	REF	REF	A/A
A	HN085	PI567719	Fuyang_43	IV	46.9	16.5	lr	Russia	T/T	C/C	REF	REF	A/A
A	HN086	PI567731	Fu_yang_56	III	47.4	17.8	lr	Romania	T/T	C/C	REF	REF	A/A
A	HN088	PI593258	Macon	III	40.2	19.4	mcult	Romania	T/T	C/C	REF	REF	A/A
A	HN089	PI594012	Heuksatangdu	V	44.9	18.4	lr	Russia	T/T	C/C	REF	REF	A/A
A	HN090	PI594512A	Bian_zi_jiang_se_dou	VII	48.4	17.9	lr	Russia	T/T	C/C	REF	REF	A/A
A	HN091	PI594599	Chang_de_chun_hei_dou	IV	44.7	14.7	lr	China	T/T	C/C	REF	REF	A/A
A	HN092	PI597387	Pana	III	41.1	19.4	mcult	Russia	T/T	C/CCAACAACAACAACAACAA	het1	REF	A/A
A	HN093	PI603154	GL_2622_/96	V	45.6	19.6	lr	China	T/T	C/C	REF	REF	A/A
C	HN094	PI603170	GL_2683_/96	IV	49.6	12.8	lr	China	C/C	CCAACAACAACAACAACAACAACAA/CCAACAACAACAACAACAACAACAA	8	DEL	ACT/ACT
C	HN095	PI603175	GL_2688_/96	IV	48.2	13.6	lr	Korea	C/C	CCAACAACAACAACAACAACAACAA/CCAACAACAACAACAACAACAACAA	8	DEL	./.
A	HN096	PI603176A	NA	IV	51.2	14.6	lr	Hungary	T/T	C/C	REF	REF	A/A
A	HN097	PI603497	Hua_dou	III	49.2	12.2	lr	China	T/T	C/C	REF	REF	A/A
A	HN098	PI605869A	sample140	V	49.3	12.3	lr	China	T/T	C/C	REF	REF	A/A
A	HN104	FC31721	Fiskeby_III	VI	46.5	16.5	lr	China	T/T	C/C	REF	REF	A/A
A	HN105	PI438471	NA	0	40.3	20.3	lr	China	T/T	C/C	REF	REF	A/A
A	HN106	PI417091	Kuro_mame	II	41.9	16.5	lr	China	T/T	C/C	REF	REF	A/A
A	HN107	PI417015	Kawanagare_(Iwate)	III	44.1	17	lr	Romania	T/T	C/C	REF	REF	A/A
A	HN108	PI229343	NA	IV	41.6	19.4	lr	Romania	T/T	C/C	REF	REF	A/A
A	HNEX.01	FC4007B	NA	III	44.1	19.4	lr	China	T/T	C/C	REF	REF	A/A
A	HNEX.02	PI68508	292	II	38.7	21.9	lr	China	T/T	C/C	REF	REF	A/A
A	HNEX.04	PI68600	382	II	41.6	20.3	lr	China	T/T	C/C	REF	REF	A/A
A	HNEX.06	PI800471	Sousei_Kuro_Sakigake	II	40.2	20.2	lr	Japan	T/T	C/C	REF	REF	A/A
A	HNEX.07	PI86050	Rasuto_San	II	41.5	21.5	lr	Korea	T/T	C/C	REF	REF	A/A
A	HNEX.08	PI90566-1	6476	III	38.7	23.6	lr	Korea	T/T	C/C	REF	REF	A/A
A	HNEX.09	PI91730-1	Excellent,_Grade_No._1	III	43.1	19.7	lr	Korea	T/T	C/C	REF	REF	A/A
A	HNEX.10	PI189930	Mandchurische	II	39	22.3	lr	Japan	T/T	C/C	REF	REF	A/A
A	HNEX.11	PI227328	Manchikin	III	44.1	20	lr	Japan	T/T	C/C	REF	REF	A/A
A	HNEX.13	PI253665D	NA	III	41.9	20.9	lr	Korea	T/T	C/C	REF	REF	A/A
A	HNEX.14	PI283331	Mandchurische	III	46.4	18.9	lr	Korea	T/T	C/C	REF	REF	A/A
A	HNEX.16	PI297515	Iregi_GM/1	II	44.9	19.4	lr	Korea	T/T	C/C	REF	REF	A/A
A	HNEX.17	PI297544	NA	II	47.3	19.2	lr	Korea	T/T	C/C	REF	REF	A/A
A	HNEX.18	PI361064	F._56-51	II	42.6	17.9	lr	Korea	T/T	C/C	REF	REF	A/A
A	HNEX.19	PI361066A	F._56-17	I	42.8	19	lr	Korea	T/T	C/C	REF	REF	A/A
A	HNEX.20	PI370059	VIR_5622	I	46.4	18.7	lr	Korea	T/T	C/C	REF	REF	A/A
A	HNEX.21	PI384469A	Kubanskaja_33	I	42.9	19.5	lr	Korea	T/T	C/C	REF	REF	A/A
A	HNEX.23	PI391594	Jilin_No._8	II	40.6	23	lr	Korea	T/T	C/C	REF	REF	A/A
A	HNEX.24	PI404157	Primorskaja_494	I	43.4	19.6	lr	Korea	T/T	C/C	REF	REF	A/A
A	HNEX.25	PI407710	Foo_sun_No._1	I	42.6	21.2	lr	Korea	T/T	C/C	REF	REF	A/A
A	HNEX.26	PI407720	Kao_chien_tao	II	43.1	19.3	lr	Korea	T/T	C/C	REF	REF	A/A
A	HNEX.27	PI424159B	KAS_643-8	IV	44.2	18.6	lr	Korea	T/T	C/C	REF	REF	A/A
A	HNEX.28	PI424195B	ISZ-3	I	43.1	20.2	lr	Korea	T/T	C/C	REF	REF	A/A
A	HNEX.29	PI427099	Jilin_No._3	I	43.5	18.5	lr	Korea	T/T	C/C	REF	REF	A/A
A	HNEX.30	PI436682	Ji_Lin_15	I	41.4	20.7	lr	China	T/T	C/C	REF	REF	A/A
A	HNEX.32	PI437851A	DV-2369/2	I	42.9	20.4	lr	China	T/T	C/C	REF	REF	A/A
A	HNEX.33	PI438151	VIR_2921	I	45.7	19.6	lr	USA	T/T	C/C	REF	REF	A/A
A	HNEX.34	PI438206	VIR_4492	I	44.7	17.6	lr	USA	T/T	C/C	REF	REF	A/A
A	HNEX.35	PI445830	Flora	I	40.2	21.2	lr	Japan	T/T	C/C	REF	REF	A/A
A	HNEX.36	PI445837	Violeta	I	40.1	21.2	lr	Japan	T/T	C/C	REF	REF	A/A
A	HNEX.37	PI458511	Kai_Yu_No._3	II	39.9	21.1	lr	Japan	T/T	C/C	REF	REF	A/A
A	HNEX.38	PI468377	Hong_Kong_#3	0	40.7	21.7	lr	Japan	T/T	C/C	REF	REF	A/A
A	HNEX.39	PI561319A	Hui_nan_zi_hua_he_jia	II	44.3	21	lr	Russia	T/T	C/C	REF	REF	A/A
A	HNEX.40	PI561377	Chohakuzan	II	42.7	19.9	lr	Korea	T/T	C/C	REF	REF	A/A
A	HNSM.02	PI407985	KAS_542-4	IV	43.3	16.5	lr	Korea	T/T	C/C	REF	REF	A/A
A	HNSM.03	PI408319C	KAS_634-4	IV	45.7	18.2	lr	China	T/T	C/C	REF	REF	A/A
A	HNSM.04	PI157432	Ic_san	V	46.8	17.6	lr	China	T/T	C/C	REF	REF	A/A
A	HNSM.05	PI200543	Tamanishiki	VII	44.4	17.4	lr	China	T/T	C/C	REF	REF	A/A
A	HNSM.06	PI200553	Zairai_Kuro_Daizu	VI	45.2	13.7	lr	China	T/T	C/C	REF	REF	A/A
A	HNSM.07	PI398666	KAS_391-4	IV	46.3	17.6	lr	China	T/T	C/C	REF	REF	A/A
A	HNSM.08	PI398775	KAS_352-4	IV	45.5	17.3	lr	USA	T/T	C/C	REF	REF	A/A
A	HNSM.09	PI398791	KAS_353-7	IV	44.5	18.1	lr	USA	T/T	C/C	REF	REF	A/A
A	HNSM.10	PI398946	KLS_607-3	IV	45.9	16	lr	USA	T/T	C/C	REF	REF	A/A
A	HNSM.11	PI399004	KLS_733-1	IV	42.4	16	lr	Korea	T/T	C/C	REF	REF	A/A
A	HNSM.12	PI424237A	NA	IV	43	18.9	lr	USA	T/T	C/C	REF	REF	A/A
A	HNSM.13	PI424237B	NA	VI	45.1	18.6	lr	USA	T/T	C/C	REF	REF	A/A
A	HNSM.14	PI424477	KAS_603-5	IV	42.7	15.8	lr	USA	T/T	C/C	REF	REF	A/A
A	HNSM.15	PI398440	KAS_205-11	IV	48.6	16.6	lr	China	T/T	C/C	REF	REF	A/A
A	HNSM.16	PI399079	NA	IV	45	16.2	lr	China	T/T	C/C	REF	REF	A/A
A	HNSM.17	PI408029	KAS_570-1	IV	43.9	16.1	lr	Korea	T/T	C/C	REF	REF	A/A
A	HNSM.18	PI408097	KAS_633-11	IV	48.7	16.6	lr	China	T/T	C/C	REF	REF	A/A
A	HNSM.19	PI408111	NA	IV	46	17.2	lr	Sweden	T/T	C/C	REF	REF	A/A
A	HNSM.20	PI408132	KAS_640-1	IV	45.1	17	lr	Serbia	T/T	C/C	REF	REF	A/A
A	HNSM.21	PI273483D	NA	IV	45.1	17.2	lr	USA	T/T	C/C	REF	REF	A/A
A	HNSM.23	PI427106	Kung_chiao_6602-3	II	44.2	19.2	lr	Russia	T/T	C/C	REF	REF	A/A
A	HNSM.24	PI427105B	Little_Golden_Yellow_No._1	II	44.7	19.9	lr	Japan	T/T	C/C	REF	REF	A/A
A	HNSM.25	PI525453	Conrad	II	41.7	20.5	mcult	Japan	T/T	C/C	REF	REF	A/A
A	HNSM.26	PI548616	Sloan	II	42.3	21	mcult	Japan	T/T	C/C	REF	REF	A/A
B	HNSM.27	PI407076	RB_1072	NA	47.2	12.2	wt	Japan	C/C	CCAACAACAACAACAACAACAACAA/CCAACAACAACAACAACAACAACAA	8	DEL	./.
E	HNSM.28	PI507582	NIAR_020001	NA	47.5	11	wt	Japan	C/C	CCAACAA/CCAACAA	2	DEL	./.
B	HNSM.29	PI507597	NIAR_030005	NA	49.8	11.2	wt	Japan	C/C	CCAACAACAACAACAACAACAACAA/CCAACAACAACAACAACAACAACAA	8	DEL	./.
G	HNSM.30	PI507621	NIAR_040019	NA	43	11.7	wt	Japan	C/C	CCAACAA/CCAACAA	2	DEL	./.
B	HNSM.31	PI507794	VIR_9037	NA	47.6	10.6	wt	Japan	C/C	CCAACAACAACAACAACAACAACAA/CCAACAACAACAACAACAACAACAA	8	DEL	./.
G	HNSM.32	PI562539	KA16	NA	50.1	11.5	wt	Japan	C/C	CCAACAACAACAACAA/CCAACAACAACAACAA	5	DEL	./.
B	HNSM.33	PI562547	KC1	NA	45.3	12.5	wt	Japan	C/C	CCAGCACCACAACCAACAACAACAACAACAACAACAACAACAACAA/CCAGCACCACAACCAACAACAACAACAACAACAACAACAACAACAA	other	DEL	./.
G	HNY.07	PI567425B	Bai_hua_huang_dou	III	52	15.4	lr	Japan	T/C	C/CCAACAACAACAACAACAACAA	het1	REF	A/A
G	HNY.08	PI597473	82-24	V	49.6	15.2	lr	Japan	C/C	CCAACAACAACAACAACAACAA/CCAACAACAACAACAACAACAA	7	DEL	A/A
A	HNY.09	PI567671A	Yan_ling_xiao_li_huang	III	48.7	16.4	lr	Japan	T/T	C/C	REF	REF	A/A
A	HNY.10	PI567614B	Chang_yuan_xiao_tian_e_dan)	IV	53.6	14.7	lr	Japan	T/T	C/C	REF	REF	A/A
G	HNY.14	PI483464_A	NA	NA	39.7	15	wt	Japan	C/C	CCAACAACAACAACAACAACAA/CCAACAACAACAACAACAACAA	7	DEL	./.
A	HNY.26	PI643911	Stoddard	NA	41	20.5	mcult	Japan	T/T	C/C	REF	REF	A/A
A	HNY.33	PI595645	Benning	NA	43.8	18.3	mcult	Japan	T/T	C/C	REF	REF	A/A
A	HNY.41	PI606748	Rend	NA	42.4	18	mcult	Korea	T/T	C/C	REF	REF	A/A
A	HNY.42	PI340042	NA	IV	45.4	14.9	lr	Korea	T/T	C/C	REF	REF	A/A
A	HNY.45	PI553045	Cook	VIII	45.7	18.8	mcult	Korea	T/T	C/C	REF	REF	A/A
A	HNY.46	PI615694	N7001	NA	40.3	19.8	mcult	Korea	T/T	C/C	REF	REF	A/A
A	HNY.47	PI602597	Boggs	NA	44.5	20.4	mcult	Korea	T/T	C/C	REF	REF	A/A
G	HNY.48	PI483460B	NA	III	48.2	9.9	wt	Korea	C/C	CCAACAACAACAA/CCAACAACAACAA	4	DEL	ACTTTGGCGGATAGCCGGCCCCGGG/ACTTTGGCGGATAGCCGGCCCCGGG
F	HNY.50	PI468916	NA	III	40.2	11.2	wt	Korea	C/C	CCAACAACAACAA/CCAACAACAACAA	4	DEL	./.
A	HNY.51	PI548352	Jogun	III	43.8	19	ocult	Korea	T/T	C/C	REF	REF	A/A
A	HNY.52	PI548379	Mandarin_(Ottawa)	0	43.9	19.6	ocult	Korea	T/T	C/C	REF	REF	A/A
A	HNY.53	PI360955A	NA	0	43.5	18.9	lr	Korea	T/T	C/C	REF	REF	A/A
A	HNY.55	PI248399	Italian_Early	0	42.1	20.1	lr	Korea	T/T	C/C	REF	REF	A/A
A	HNY.59	PI543795	Hartwig	V	43.5	21.5	mcult	Korea	T/T	C/C	REF	REF	A/A
F	PI342622A	PI342622A	NA	I	46.5	9.3	wt	Korea	C/C	./.	mis	DEL	./.
B	PI378683	PI378683	NA	NA	48.8	11	wt	Korea	T/C	CCAACAA/CCAACAA	2	DEL	./.
B	PI378684A	PI378684A	NA	NA	50.2	8.8	wt	Korea	C/C	CCAACAACAACAACAACAACAACAACAA/CCAACAACAACAACAACAACAACAACAA	9	DEL	./.
G	PI378684B	PI378684B	NA	NA	53.2	9.4	wt	Korea	C/C	CCAACAACAACAA/CCAACAACAACAA	4	DEL	./.
G	PI378690	PI378690	NA	NA	51.7	10.8	wt	Korea	C/C	CCAACAACAACAACAACAA/CCAACAACAACAACAACAA	6	DEL	./.
A	PI378696A	PI378696A	NA	NA	43.4	12.7	wt	Korea	T/T	CCAACAACAA/CCAACAACAA	3	DEL	./.
A	PI378696B	PI378696B	NA	NA	44.9	11.9	wt	Japan	T/T	CCAACAACAA/CCAACAACAA	3	DEL	./.
B	PI378698	PI378698	NA	NA	50	9.6	wt	Japan	C/C	CCAACAACAACAACAACAA/CCAACAACAACAACAACAA	6	DEL	ACTTTGGCGGATAGCCGGCCCCGGG/ACTTTGGCGGATAGCCGGCCCCGGG
G	PI378699A	PI378699A	NA	NA	43	12.4	wt	China	C/C	CCAACAACAACAACAACAACAACAA/CCAACAACAACAACAACAACAACAA	8	DEL	AC/AC
B	PI407020	PI407020	RB_1072	NA	50	10.7	wt	China	C/C	CCAACAACAACAACAA/CCAACAACAACAACAA	5	DEL	./.
G	PI407038	PI407038	RB_1072	NA	50.8	11.4	wt	China	C/C	CCAACAACAACAACAACAACAA/CCAACAACAACAACAACAACAA	7	DEL	./.
B	PI407042	PI407042	RB_1072	NA	44.8	11.2	wt	Korea	C/C	CCAACAACAACAACAA/CCAACAACAACAACAA	5	DEL	./.
B	PI407052	PI407052	RB_1072	NA	49	10.1	wt	Korea	C/C	CCAACAACAACAACAACAACAACAA/CCAACAACAACAACAACAACAACAA	8	DEL	ACTTTGGCGGATAGCCGGCCCCGGG/ACTTTGGCGGATAGCCGGCCCCGGG
B	PI407077	PI407077	RB_1072	NA	44.6	11.7	wt	Korea	C/C	./.	mis	DEL	./.
E	PI407083	PI407083	RB_1072	NA	50.4	9.5	wt	Korea	C/C	CCAACAA/CCAACAA	2	DEL	ACTTTGGCGGATAGCCGGCCCCGGG/ACTTTGGCGGATAGCCGGCCCCGGG
E	PI407085	PI407085	RB_1072	NA	45	10.4	wt	Korea	C/C	./.	mis	DEL	./.
G	PI407096	PI407096	RB_1072	NA	47.9	10.7	wt	Korea	C/C	CCAACAACAACAACAACAA/CCAACAACAACAACAACAA	6	DEL	./.
B	PI407156	PI407156	RB_1072	NA	43.3	10.4	wt	Korea	C/C	./.	mis	DEL	./.
B	PI407171	PI407171	K2-F	IV	48.2	8.7	wt	Korea	C/C	CCAACAACAACAACAACAACAACAA/CCAACAACAACAACAACAACAACAA	8	DEL	./.
G	PI407175	PI407175	K4-B	IV	47.7	9.9	wt	Korea	C/C	CCAACAACAACAACAA/CCAACAACAACAACAA	5	DEL	./.
G	PI407179	PI407179	K6-A	NA	47.8	11.9	wt	Korea	C/C	CAACAACAA/CAACAACAA	other	DEL	./.
B	PI407183	PI407183	K8-B	NA	47.6	8.8	wt	Korea	C/C	CCAACAACAACAACAACAACAA/CCAACAACAACAACAACAACAA	7	DEL	./.
B	PI407191	PI407191	K57	NA	48.5	10.6	wt	Korea	C/C	C/C	REF	DEL	ACTTTGGCGGATAGCCGGCCCCGGG/ACTTTGGCGGATAGCCGGCCCCGGG
G	PI407202	PI407202	K15	NA	45.7	10.1	wt	Korea	C/C	CCAACAACAACAACAA/CCAACAACAACAACAA	5	DEL	./.
B	PI407214	PI407214	K23-A	NA	49	12.7	wt	China	C/C	CCAA/CCAA	1	DEL	ACTTTGGCGGATAGCCGGCCCCGGG/ACTTTGGCGGATAGCCGGCCCCGGG
B	PI407220	PI407220	K25-B	NA	47.4	12.1	wt	China	C/C	./.	mis	DEL	./.
F	PI407228	PI407228	K46-D	NA	53.6	9.1	wt	China	C/C	C/C	REF	DEL	./.
G	PI407229	PI407229	K47-A	NA	42.8	11.9	wt	China	C/C	C/CCAACAACAACAACAACAA	het1	DEL	./.
G	PI407231	PI407231	K47-c	NA	49.5	11.3	wt	China	C/C	C/C	REF	DEL	./.
B	PI407239	PI407239	K55	NA	45.4	11.8	wt	China	C/C	CCAGCACCACAACCAACAACAACAACAACAACAACAACAA/CCAGCACCACAACCAACAACAACAACAACAACAACAACAA	other	DEL	./.
F	PI407240	PI407240	NA	NA	48.6	11.5	wt	China	MISSING	./.	mis	DEL	./.
F	PI407241	PI407241	K35-B	NA	46.8	11.7	wt	Japan	C/C	./.	mis	DEL	./.
G	PI407243	PI407243	NA	NA	46.1	9.6	wt	Japan	C/C	CCAACAACAACAACAACAA/CCAACAACAACAACAACAA	6	DEL	./.
F	PI407262	PI407262	NA	NA	47.2	10.1	wt	Japan	C/C	CCAACAACAACAA/CCAACAACAACAA	4	DEL	AC/AC
G	PI407270	PI407270	NA	NA	44.8	11.3	wt	Japan	C/C	C/C	REF	DEL	./.
B	PI407281	PI407281	NA	NA	48.8	10.6	wt	Japan	C/C	CCAACAACAACAACAACAACAACAA/CCAACAACAACAACAACAACAACAA	8	DEL	ACTTTGGCGGATAGCCGGCCCCGGG/ACTTTGGCGGATAGCCGGCCCCGGG
D	PI407286	PI407286	NA	NA	48.5	11	wt	Japan	C/C	CCAACAACAACAACAACAA/CCAACAACAACAACAACAA	6	DEL	./.
F	PI407287	PI407287	NA	NA	51.7	11.7	wt	Japan	C/C	CCAACAACAACAACAA/CCAACAACAACAACAA	5	DEL	./.
E	PI407300	PI407300	NA	NA	47.9	10.7	wt	Japan	C/C	./.	mis	DEL	./.
E	PI407303	PI407303	NA	NA	48.9	10.6	wt	Russia	C/C	CCAACAACAACAA/CCAACAACAACAA	4	DEL	ACTTTGGCGGATAGCCGGCCCCGGG/ACTTTGGCGGATAGCCGGCCCCGGG
D	PI407307	PI407307	NA	NA	45.6	12.5	wt	Russia	C/C	CCAACAACAACAA/CCAACAACAACAA	4	DEL	./.
B	PI407308	PI407308	NA	NA	50.7	10.6	wt	Russia	C/C	C/C	REF	DEL	./.
F	PI407315	PI407315	NA	NA	50.5	11.4	wt	Russia	C/C	CCAACAACAACAACAACAA/CCAACAACAACAACAACAA	6	DEL	./.
B	PI407318A	PI407318A	NA	NA	49.5	12.4	wt	Russia	C/C	CCAACAACAACAACAACAA/CCAGCACCACAACCAACAACAACAACAACAA	het	DEL	./.
B	PI424004B	PI424004B	NA	II	48.1	10.8	wt	China	C/C	CCAACAACAACAACAACAACAA/CCAACAACAACAACAACAACAA	7	DEL	AC/AC
G	PI424007	PI424007	NA	NA	46.1	12.9	wt	China	C/C	CCAACAACAA/CCAACAACAA	3	DEL	./.
B	PI424008A	PI424008A	NA	NA	46.8	12.2	wt	China	C/C	C/CCAACAACAACAACAACAA	het1	DEL	A/A
B	PI424014	PI424014	NA	NA	49.5	12.2	wt	Korea	C/C	CCAACAACAACAACAACAA/CCAACAACAACAACAACAA	6	DEL	ACTTTGGCGGATAGCCGGCCCCGGG/ACTTTGGCGGATAGCCGGCCCCGGG
B	PI424025B	PI424025B	NA	NA	53	10.9	wt	Korea	C/C	C/C	REF	DEL	./.
B	PI424045	PI424045	NA	NA	51.6	12	wt	Korea	C/C	CCAACAACAACAACAACAACAA/CCAACAACAACAACAACAACAA	7	DEL	./.
B	PI424070B	PI424070B	NA	NA	47.4	11.5	wt	USA	C/C	C/C	REF	DEL	./.
E	PI424083A	PI424083A	NA	NA	50.5	11.3	wt	Taiwan	C/C	C/C	REF	DEL	ACTTTGGCGGATAGCCGGCCCCGGG/ACTTTGGCGGATAGCCGGCCCCGGG
F	PI424102A	PI424102A	NA	NA	49.7	12.6	wt	Japan	C/C	CCAACAA/CCAACAA	2	DEL	./.
G	PI424107A	PI424107A	NA	NA	48.1	9	wt	Korea	C/C	CCAACAACAACAACAACAACAA/CCAACAACAACAACAACAACAA	7	DEL	./.
F	PI447003A	PI447003A	NA	0	49.4	9.8	wt	Korea	C/C	CCAACAACAACAACAA/CCAACAACAACAACAA	5	DEL	./.
F	PI464890B	PI464890B	NA	I	50.4	9.1	wt	Japan	C/C	CCAACAACAACAA/CCAACAACAACAA	4	DEL	./.
F	PI464925B	PI464925B	NA	0	51.7	9.9	wt	Japan	C/C	./.	mis	DEL	ACTTTGGCGGATAGCCGGCCCCGGG/ACTTTGGCGGATAGCCGGCCCCGGG
F	PI468918	PI468918	NA	III	41.7	11.7	wt	China	C/C	CCAACAACAACAA/CCAACAACAACAA	4	DEL	ACTTTGGCGGATAGCCGGCCCCGGG/ACTTTGGCGGATAGCCGGCCCCGGG
F	PI479746B	PI479746B	NA	II	47.2	10.7	wt	Korea	C/C	CCAACAACAACAA/CCAACAACAACAA	4	DEL	./.
F	PI479768	PI479768	NA	0	48.2	10.3	wt	China	C/C	CCAACAACAACAA/CCAACAACAACAA	4	DEL	./.
G	PI483466	PI483466	NA	NA	48.6	10.9	wt	Japan	C/C	./.	mis	DEL	AC/AC
G	PI507609	PI507609	NA	NA	47.5	8.7	wt	China	C/C	CCAACAACAACAACAACAA/CCAACAACAACAACAACAA	6	DEL	./.
G	PI507615	PI507615	NA	NA	45.1	10.4	wt	Korea	C/C	CCAACAA/CCAACAA	2	DEL	./.
B	PI507618	PI507618	NA	NA	42.6	10.3	wt	China	C/C	CCAACAA/CCAACAA	2	DEL	./.
B	PI507619B	PI507619B	NA	NA	44.8	9.8	wt	Russia	C/C	CCAACAA/CCAACAA	2	DEL	./.
E	PI507624	PI507624	NIAR_050002	NA	44.3	10.8	wt	Korea	C/C	C/C	REF	DEL	./.
A	PI507638	PI507638	NA	NA	42	12	wt	China	T/T	C/C	REF	DEL	./.
G	PI507641	PI507641	NA	NA	46.2	10	wt	Russia	C/C	C/C	REF	N/A	./.
B	PI507667	PI507667	NA	NA	45.4	10.7	wt	Russia	C/C	CCAACAACAACAACAACAA/CCAACAACAACAACAACAA	6	DEL	./.
G	PI507752	PI507752	NA	NA	40.5	14.9	wt	China	C/C	CCAACAACAACAACAACAACAA/CCAACAACAACAACAACAACAA	7	N/A	./.
B	PI507757	PI507757	NA	NA	43.4	12.8	wt	China	C/C	./.	mis	N/A	ACTTTGGCGGATAGCCGGCCCCGGG/ACTTTGGCGGATAGCCGGCCCCGGG
F	PI507761	PI507761	NA	NA	43.1	10.7	wt	Korea	C/C	CCAACAACAACAA/CCAACAACAACAA	4	N/A	AC/AC
G	PI507830B	PI507830B	NA	NA	51.7	11	wt	Korea	C/C	CCAACAACAACAACAACAACAA/CCAACAACAACAACAACAACAA	7	DEL	./.
B	PI507847	PI507847	NA	NA	43.1	11.4	wt	China	C/C	CCAACAACAACAACAACAACAA/CCAACAACAACAACAACAACAA	7	DEL	./.
B	PI532450	PI532450	NA	NA	44	11.7	wt	China	C/C	CCAACAACAACAACAACAACAA/CCAACAACAACAACAACAACAA	7	DEL	./.
G	PI549047	PI549047	Mrs._Wong's_Picnic	NA	42.9	15.1	wt	Japan	C/C	CCAACAACAACAACAACAA/CCAACAACAACAACAACAA	6	DEL	./.
A	PI549048	PI549048	NA	NA	44.9	16	wt	Russia	T/T	C/C	REF	REF	A/A
G	PI562534	PI562534	NA	NA	53.9	9.8	wt	China	C/C	CCAACAACAACAACAA/CCAACAACAACAACAA	5	DEL	ACTTTGGCGGATAGCCGGCCCCGGG/ACTTTGGCGGATAGCCGGCCCCGGG
G	PI562557	PI562557	KE10	NA	48.7	11.1	wt	China	C/C	CCAACAACAA/CCAACAACAA	3	DEL	./.
D	PI562568	PI562568	KF24	NA	51.5	9.6	wt	China	C/C	CCAACAACAACAACAACAA/CCAACAACAACAACAACAA	6	DEL	./.
F	PI602450	PI602450	BARC-15_non-nodulated	NA	45.4	19	mcult	Korea	C/C	./.	mis	DEL	./.
A	SoyC01	PI_556950	Xu_Dou_No.1_	IV	43.4	N/A	mcult	China	T/T	C/C	REF	REF	A/A
A	SoyC02	PI_464905	Tie_Feng_No.18_	II	41.2	N/A	mcult	Japan	T/T	C/C	REF	REF	A/A
A	SoyC03	PI_578498_A	Ju_Xuan_No.23_	III	43.6	N/A	mcult	China	T/T	C/C	REF	REF	A/A
A	SoyC05	PI_548506	Amsoy_	II	43.3	N/A	mcult	China	T/T	C/C	REF	REF	A/A
A	SoyL07	PI458506	Feng_Di_Huang_	II	41.3	N/A	lr	Japan	T/T	C/C	REF	REF	A/A
A	SoyL08	PI_578503	Tie_Jia_Si_Li_Huang, USB-335	I	39.2	N/A	lr	China	T/T	C/C	REF	REF	A/A
B	SoyW01	PI_562565_	KF13	NA	47.3	N/A	wt	China	T/T	CCAACAACAACAACAACAACAACAA/CCAACAACAACAACAACAACAACAACAA	het	DEL	./.
F	SoyW02	PI_549046_	ZYD_3728	NA	41.9	N/A	wt	China	T/T	CCAACAA/CCAACAA	2	DEL	./.
A	SoyW03	PI_578357	KZ-6352/91	NA	43.5	N/A	wt	Korea	T/T	C/C	REF	REF	A/A
B	SRR1533157	PI393551	NA	NA	47.4	9.2	wt	Italy	T/T	C/CCAACAACAACAACAACAA	het1	DEL	./.
B	SRR1533162	PI407027	NA	NA	50.7	11.6	wt	China	T/T	CCAACAACAACAA/CCAACAACAACAA	4	DEL	./.
G	SRR1533163	PI562559	NA	NA	49.8	10.5	wt	USA	T/T	CCAACAACAA/CCAACAACAA	3	DEL	./.
B	SRR1533168	PI407170	NA	NA	50.7	11.5	wt	Belgium	T/T	CCAACAACAACAACAACAACAA/CCAACAACAACAACAACAA	het	DEL	./.
G	SRR1533169	PI407131	NA	NA	49.4	10.6	wt	China	T/T	CCAACAACAACAACAA/CCAACAACAACAACAA	5	DEL	./.
B	SRR1533174	PI366123	NA	IV	51.7	8	wt	China	T/T	CCAACAACAACAACAACAACAACAA/CCAACAACAACAACAACAACAACAA	8	DEL	./.
F	SRR1533175	PI458536	NA	0	53.6	9.6	wt	Vietnam	C/C	C/CCAACAACAACAACAACAACAA	het1	REF	./.
G	SRR1533176	PI407197	NA	NA	52.9	12	wt	China	C/C	CCAACAA/CCAACAA	2	DEL	./.
F	SRR1533178	PI522182B	NA	NA	49.9	9.7	wt	India	T/T	CCAACAACAACAACAACAA/CCAACAACAACAACAACAA	6	DEL	./.
B	SRR1533180	PI378692	NA	IV	47.8	11.4	wt	Unknown	T/C	CCAACAACAACAACAACAACAACAA/CCAACAACAACAACAACAACAA	het	DEL	./.
F	SRR1533181	PI464929A	NA	0	48.5	10.2	wt	Japan	C/C	CCAACAACAACAACAACAA/CCAACAACAACAACAACAA	6	DEL	./.
A	SRR1533182	PI407246	NA	NA	56.8	9.3	wt	China	C/C	C/CCAACAACAACAA	het1	REF	A/A
B	SRR1533183	PI464935	NA	NA	44.7	11.6	wt	Korea	C/C	CCAACAACAACAACAACAACAACAA/CCAACAACAACAACAACAACAACAA	8	DEL	./.
G	SRR1533185	PI522228	NA	NA	42.1	12	wt	China	C/C	CCAACAACAACAACAA/CCAACAACAACAACAACAA	het	DEL	./.
B	SRR1533187	PI407275	NA	IV	48.8	12.1	wt	China	C/C	CCAACAACAACAACAACAACAACAACAA/CCAGCACCACAACCAACAACAACAACAACAACAACAACAA	het	UNK	./.
F	SRR1533188	PI464929B	NA	0	43.2	12.2	wt	Korea	C/C	C/CCAACAACAACAACAACAA	het1	UNK	A/A
G	SRR1533190	PI326582A	NA	II	43.4	11.3	wt	China	C/C	CCAACAACAACAACAACAA/CCAACAACAACAACAACAA	6	DEL	./.
F	SRR1533191	PI522216	NA	NA	37.9	10.5	wt	China	C/C	CCAACAACAACAA/CCAACAACAACAA	4	DEL	./.
G	SRR1533192	PI468400A	NA	IV	40.6	12.3	wt	China	C/C	CAACAA/CAACAA	other	DEL	./.
F	SRR1533193	PI479769	NA	0	45.5	10.9	wt	Japan	C/C	CCAACAACAACAACAACAA/CCAACAACAACAACAACAA	6	DEL	./.
F	SRR1533194	PI424096	NA	NA	38.1	7.5	wt	China	T/C	CCAACAACAA/CCAACAACAA	3	DEL	./.
B	SRR1533196	PI504286	NA	NA	49.7	11.7	wt	China	C/C	CCAACAACAACAACAACAA/CCAACAACAACAACAACAA	6	DEL	AC/AC
B	SRR1533197	PI458538	NA	0	43.3	12	wt	Japan	C/C	CCAACAACAACAACAACAACAA/CCAACAACAACAACAACAACAA	7	DEL	./.
G	SRR1533198	PI458535	NA	0	46.3	10.5	wt	Korea	C/C	CCAACAACAACAACAACAA/CCAACAACAACAACAACAA	6	DEL	./.
G	SRR1533199	PI407285	Yasei_Daizu	NA	52.7	9.5	wt	China	T/C	CCAACAACAACAACAACAACAA/CCAACAACAACAACAACAACAA	7	DEL	./.
F	SRR1533203	PI578341	VIR_8512	NA	43.8	11.7	wt	China	C/C	CCAACAACAACAA/CCAACAACAACAA	4	DEL	AC/AC
B	SRR1533205	PI464927A	LS-005	0	46.6	10.7	wt	China	C/C	CCAACAACAACAACAACAACAA/CCAACAACAACAACAACAA	het	DEL	./.
G	SRR1533206	PI483465	NA	NA	44.4	12.5	wt	Japan	C/C	CCAACAACAACAACAACAA/CCAACAACAACAACAACAA	6	DEL	./.
A	SRR1533216	PI594615	Liu_yue_zao	IV	47	18.8	lr	China	C/C	C/C	REF	REF	A/A
A	SRR1533220	PI196166	No._2296	V	44.6	19.6	lr	China	C/C	C/C	REF	REF	A/A
A	SRR1533221	PI467343	Yan-nong_No._2	I	42.8	21.4	lr	China	C/C	C/C	REF	REF	A/A
A	SRR1533229	PI416971	Kaifuu_gyuumou_ou_1	IV	42.6	16.7	lr	Korea	C/C	C/C	REF	REF	A/A
A	SRR1533230	PI594777	Liu_yue_huang	IV	45.1	20.6	lr	Korea	C/C	C/C	REF	REF	A/A
A	SRR1533231	PI548312	Cayuga	I	40.4	19.9	ocult	China	C/C	C/C	REF	REF	A/A
A	SRR1533235	PI507355	Tokei_423	I	39.9	19.6	lr	Japan	C/C	C/C	REF	REF	A/A
A	SRR1533236	PI587552	Nan_jing_da_PIng_ding_huang_yi_No._1	VII	46.6	18	lr	USA	C/C	C/C	REF	REF	A/A
A	SRR1533239	PI603336	Qing_pi_si_li_huang	II	46.9	15.9	lr	Canada	C/C	C/C	REF	REF	A/A
A	SRR1533243	PI602991	Niu_jiao_qi_da_hei_dou	IV	44.3	15.6	lr	USA	T/T	C/C	REF	REF	A/A
C	SRR1533245	PI407801	NA	VI	48.8	12.9	lr	USA	T/T	CCAACAACAACAACAACAACAA/CCAACAACAACAACAACAACAA	7	DEL	./.
A	SRR1533257	PI548417	Soysota	I	42.3	20.7	ocult	Canada	T/T	C/C	REF	REF	A/A
A	SRR1533259	PI594788	Liu_yue_zao	NA	46.3	19.9	lr	USA	T/T	C/C	REF	REF	A/A
A	SRR1533266	PI438498	Sable	IV	43.2	15.8	lr	Former_Serbia	T/T	C/C	REF	REF	A/A
A	SRR1533269	PI153262	Roumanie	0	43.5	19	lr	USA	T/T	C/C	REF	REF	A/A
A	SRR1533271	PI603318	Xiao_zhu_yao	I	43.6	19.1	lr	Canada	T/T	C/C	REF	REF	A/A
A	SRR1533272	PI437653	Er-da-li	II	42.6	18.5	lr	Canada	T/T	C/C	REF	REF	A/A
A	SRR1533278	PI567189A	Ekhabac	IV	47.4	17	lr	USA	T/T	C/C	REF	REF	A/A
A	SRR1533279	PI548406	NA	II	41.5	20.9	ocult	USA	T/T	C/C	REF	REF	A/A
G	SRR1533282	PI323576	H_67-27	NA	43.1	13.5	lr	USA	C/C	CCAACAACAACAACAACAA/CCAACAACAACAACAACAA	6	DEL	./.
A	SRR1533283	PI548382	Manitoba_Brown	0	44.1	18.1	ocult	China	T/T	C/C	REF	REF	A/A
F	SRR1533284	PI416890	Gokuwase_natsu_daizu	0	47.6	15.5	lr	USA	T/T	CCAACAACAACAA/CCAACAACAACAA	4	DEL	./.
A	SRR1533285	PI587752	Xian_ning_dong_huang_dou_jia	V	44.6	21.3	lr	Canada	T/T	C/C	REF	REF	A/A
A	SRR1533286	PI424391	KAS_521-15	VI	46.1	17.7	lr	USA	T/T	C/C	REF	REF	A/A
A	SRR1533288	PI603357	Du_Lu_Dou	I	39.8	20.2	lr	USA	T/T	C/C	REF	REF	A/A
A	SRR1533290	PI437944	NA	II	44.6	15.8	lr	USA	T/T	C/C	REF	DEL	A/A
C	SRR1533292	PI157421	Ebony	III	45.4	16.9	lr	Canada	T/T	C/C	REF	DEL	./.
A	SRR1533295	PI567364	PIng_luo_huang_da_dou	III	46.4	19.4	lr	USA	T/T	C/C	REF	REF	A/A
A	SRR1533297	PI548298	A.K._(Harrow)	III	43.1	19	ocult	USA	C/C	C/C	REF	REF	A/A
A	SRR1533299	PI548488	S-100	V	45.2	20.3	ocult	USA	T/T	C/C	REF	REF	A/A
C	SRR1533301	PI423954	Shirome	0	51.7	16.2	lr	USA	C/C	CCAACAACAACAACAACAACAACAA/CCAACAACAACAACAACAACAACAA	8	DEL	./.
A	SRR1533302	PI587848	Wu_chang_hei_dong_dou	V	41.7	20.9	lr	Canada	T/T	C/C	REF	REF	A/A
A	SRR1533303	PI587666	Er_dao_zao	VI	46	19.5	lr	USA	T/T	C/C	REF	REF	A/A
A	SRR1533310	PI317334A	Kitamishiro	I	42.4	20.2	lr	USA	T/T	C/C	REF	REF	A/A
A	SRR1533312	PI548456	Haberland	VI	41.5	20	ocult	Japan	T/T	C/C	REF	REF	A/A
A	SRR1533314	PI588053A	NA	V	43.1	19.3	lr	Unknown	C/C	C/C	REF	REF	A/A
A	SRR1533315	PI594629	Xiao_hua_lian	VI	49.5	14.5	lr	Japan	T/T	C/C	REF	REF	A/A
A	SRR1533319	PI567258	NC_9173	II	50.2	14.6	lr	India	T/T	C/C	REF	REF	A/A
A	SRR1533324	PI317336	_Shinsei	0	39.6	18.8	lr	Germany	T/T	C/C	REF	REF	A/A
A	SRR1533326	PI594579	Zhong_he_tian_cheng_dou	V	44.4	19.7	lr	Philippines	C/C	C/C	REF	REF	A/A
A	SRR1533328	PI253658B	NA	I	37.2	25.1	lr	China	T/T	C/C	REF	REF	A/A
A	SRR1533332	PI567293	Ben_di_huang_dou	II	45.1	21.3	lr	Japan	T/T	C/C	REF	REF	A/A
A	SRR1533333	PI407849	KAS_510-1	III	43.8	18.1	lr	Romania	T/T	C/C	REF	REF	A/A
A	SRR1533336	PI89138	Zontanorukon	II	43.7	21.1	lr	Serbia	T/T	C/C	REF	REF	A/A
A	SRR1533338	PI417398	Touhou_torotou	III	43.4	19.5	lr	Moldova	T/T	C/C	REF	REF	A/A
A	SRR1533341	PI243541	Shakujo	IV	42.6	16.6	lr	Algeria	T/T	C/C	REF	REF	A/A
A	SRR1533348	PI591495	L93-2740	NA	42.1	20.6	mcult	China	T/T	C/C	REF	REF	A/A
A	SRR1533351	PI548634	Zane	III	39.3	21.7	mcult	India	T/T	C/C	REF	REF	A/A
A	SRR1533356	PI553047	Gordon	VII	40.6	21	mcult	Japan	T/T	C/C	REF	REF	A/A
A	SRR1533362	PI533655	Burlison	II	43.3	19.4	mcult	Japan	T/T	C/C	REF	REF	A/A
A	SRR1533365	PI548638	OAC_Libra	0	41.4	21.8	mcult	USA	T/T	C/C	REF	REF	A/A
A	SRR1533366	PI547460	L64-1083	NA	44.3	19.1	mcult	China	T/T	C/C	REF	REF	A/A
A	SRR1533369	PI518750	NS-16	I	42.7	25.4	mcult	USA	T/T	C/C	REF	REF	A/A
A	SRR1533371	PI548540	Corsoy	II	41.4	20.7	mcult	Russia	T/T	C/C	REF	REF	A/A
A	SRR1533378	PI548311	CaPItal	0	42	20.4	ocult	Russia	T/T	C/C	REF	REF	A/A
A	SRR1533381	PI591435	OT94-41	NA	43.3	19.2	mcult	Korea	T/T	C/C	REF	REF	A/A
A	SRR1533384	PI548512	Century	II	44	19.7	mcult	Japan	T/T	C/C	REF	REF	A/A
A	SRR1533385	PI547690	L63-1212	NA	41.1	22.8	mcult	China	T/T	C/C	REF	REF	A/A
A	SRR1533387	PI515961	Pennyrile	IV	41.7	19.6	mcult	Korea	T/T	C/C	REF	REF	A/A
A	SRR1533389	PI548643	Mukden	II	42.5	20.5	ocult	Taiwan	T/T	C/C	REF	REF	A/A
A	SRR1533395	PI548631	Williams	III	45.6	19.8	mcult	USA	T/T	C/C	REF	REF	A/A
A	SRR1533415	PI548573	Harosoy	II	41.2	21.6	mcult	USA	T/T	C/C	REF	REF	A/A
A	SRR1533419	PI533602	Lloyd	VI	43.9	18.7	mcult	China	T/T	C/C	REF	REF	A/A
A	SRR1533423	PI536635	Sprite	III	45.2	21.1	mcult	China	T/T	C/C	REF	REF	A/A
A	SRR1533427	PI591541	L74-102	NA	42	21.4	mcult	China	T/T	C/C	REF	REF	A/A
A	SRR1533429	PI548593	Maple_Arrow	0	40.5	21.7	mcult	USA	T/T	C/C	REF	REF	A/A
A	SRR1533438	PI513382	Glenwood	0	42	22.3	mcult	China	T/T	C/C	REF	REF	A/A
A	SRR1533441	PI548985	Kershaw	VI	44.3	18.3	mcult	China	T/T	C/C	REF	REF	A/A
A	SRR1533442	PI548477	Ogden	VI	41	21.4	ocult	China	T/T	C/C	REF	REF	A/A
A	SRR1533444	PI547680	L62-17	NA	43.2	22.9	mcult	China	T/T	C/C	REF	REF	A/A
A	SRR1533446	PI591431	OT94-49	NA	43.9	19.9	mcult	Nepal	T/T	C/C	REF	REF	A/A
A	SRR1533451	PI542403	Dawson	0	40.3	19.5	mcult	China	T/T	C/C	REF	REF	A/A
A	TC21	PI615695	N7103	VII	44.2	15.9	mcult	USA	T/T	C/C	REF	REF	A/A
G	TC22	PI366122	NA	IV	47.6	10.8	wt	China	C/C	CCAACAACAACAACAACAACAACAA/CCAACAACAACAACAACAACAACAA	8	DEL	./.
A	USB.002	FC33243	Anderson	IV	39.8	21.4	lr	Japan	T/T	C/C	REF	REF	A/A
A	USB.007	PI266806C	No._4	II	43.5	20.2	lr	Korea	T/T	C/C	REF	REF	A/A
A	USB.012	PI437265D	Dobruzanca_D	0	41.7	17.9	lr	China	T/T	C/C	REF	REF	A/A
A	USB.014	PI468908	NA	0	53.1	12.7	lr	China	T/T	C/C	REF	REF	A/A
A	USB.015	PI497964A	I.C._9461	NA	42.8	19.1	lr	USA	T/T	C/C	REF	REF	A/A
A	USB.016	PI506862	Karikei_86	IV	42.2	18.5	lr	Unknown	T/T	C/C	REF	REF	A/A
A	USB.023	PI548313	Chestnut	III	39.6	20.6	ocult	Costa	T/T	C/C	REF	REF	A/A
A	USB.024	PI548325	Flambeau	0	44	19.5	ocult	China	T/T	C/C	REF	REF	A/A
A	USB.029	PI548452	Dixie	V	42.7	19.5	ocult	China	T/T	C/C	REF	REF	A/A
E	USB.035	PI549018	ZYD_3939	V	48.7	10.1	lr	China	C/C	CCAACAACAACAA/CCAACAACAACAA	4	DEL	ACTTTGGCGGATAGCCGGCCCCGGG/ACTTTGGCGGATAGCCGGCCCCGGG
A	USB.036	PI549026	Gao_li_huang	V	44.8	21.6	lr	China	T/T	C/C	REF	REF	A/A
A	USB.037	PI549041A	ZYD_2709	III	45.5	11.8	lr	China	T/T	C/C	REF	REF	A/A
A	USB.038	PI559932	Manokin	IV	42.1	18.8	mcult	China	T/T	C/C	REF	REF	A/A
A	USB.039	PI567171	NA	0	41.8	23.5	lr	China	T/T	C/C	REF	REF	A/A
A	USB.040	PI567426	Bai_huang_dou	IV	47.5	16.5	lr	China	T/T	C/C	REF	REF	A/A
A	USB.041	PI567558	Liu_shi_ri_jin_huang_da_dou	III	46.6	21.1	lr	China	T/T	C/C	REF	REF	A/A
A	USB.044	PI578495	Jin_dou_No._4	IV	42.3	18.3	lr	China	T/T	C/C	REF	REF	A/A
A	USB.047	PI594307	Tsurusengoku	VIII	49.8	13.8	lr	China	T/T	C/C	REF	REF	A/A
A	USB.048	PI597476	Deogyukong	V	49	18.8	mcult	China	T/T	C/C	REF	REF	A/A
A	USB.049	PI603426G	Ben_di_yuan_huang_dou	II	41.2	16.9	lr	Japan	T/T	C/C	REF	REF	A/A
A	USB.050	PI603442	Ke_qi_xiao_hei_dou	III	44.7	15	lr	Japan	T/T	C/C	REF	REF	A/A
A	USB.058	PI548658	Lee_74	VI	43.4	19.7	mcult	Korea	T/T	C/C	REF	REF	A/A
A	USB.059	FC29333	Laredo	III	40.9	20.4	lr	Korea	T/T	C/C	REF	REF	A/A
A	USB.060	FC31697	FC_31697	IV	40.8	20.4	lr	Korea	T/T	C/C	REF	REF	A/A
A	USB.061	PI54591	No._31	III	41.5	19.8	lr	Korea	T/T	C/C	REF	REF	A/A
A	USB.062	PI54608-1	NA	II	41	20.3	lr	Korea	T/T	C/C	REF	REF	A/A
A	USB.063	PI54614	No._54	IV	44	20.1	lr	Korea	T/T	C/C	REF	REF	A/A
A	USB.064	PI54615-1	NA	III	44.4	19	lr	Japan	T/T	C/C	REF	REF	A/A
A	USB.065	PI58955	Common_Yellow_Variety	IV	41.1	20.6	lr	Korea	T/T	C/C	REF	REF	A/A
A	USB.066	PI62203	937	V	44.6	20.2	lr	Korea	T/T	C/C	REF	REF	A/A
A	USB.067	PI68521-1	205	III	42.3	21.3	lr	Korea	T/T	C/C	REF	REF	A/A
A	USB.068	PI68604-1	NA	III	42.3	19.9	lr	China	T/T	C/C	REF	REF	A/A
A	USB.069	PI68732-1	204	III	41.6	20.2	lr	China	T/T	C/C	REF	REF	A/A
A	USB.070	PI70080	6908	III	42.8	19.6	lr	China	T/T	C/C	REF	REF	A/A
A	USB.071	PI70466-3	NA	IV	43.9	19.9	lr	China	T/T	C/C	REF	REF	A/A
A	USB.072	PI71465	No._33	V	46.1	20	lr	China	T/T	C/C	REF	REF	A/A
A	USB.073	PI80837	Mejiro	IV	42.8	19.9	lr	China	T/T	C/C	REF	REF	A/A
A	USB.074	PI81041	Kuro_Daizu	III	42	20.1	lr	China	T/T	C/C	REF	REF	A/A
A	USB.075	PI83881	Orukon	IV	43.1	18.7	lr	China	T/T	C/C	REF	REF	A/A
A	USB.076	PI83942	Kuro_churyu	V	46.7	20.5	lr	China	T/T	C/C	REF	REF	A/A
A	USB.077	PI84631	S-56	III	43.4	19.6	lr	China	T/T	C/C	REF	REF	A/A
A	USB.078	PI84637	NA	II	41.2	20.1	lr	Japan	T/T	C/C	REF	REF	A/A
A	USB.079	PI84656	S-81	III	42.4	21.7	lr	Korea	T/T	C/C	REF	REF	A/A
A	USB.080	PI84946-2	Kandokon	IV	42.9	20.4	lr	China	T/T	C/C	REF	REF	A/A
A	USB.081	PI84973	NA	III	43.3	19.2	lr	Myanmar	T/T	C/C	REF	REF	A/A
A	USB.084	PI86904	Fukota	VI	44.9	16.2	lr	Unknown	T/T	C/C	REF	REF	A/A
A	USB.085	PI86972-2	NA	IV	40.5	18.9	lr	Belgium	T/T	C/C	REF	REF	A/A
A	USB.086	PI87620	Kuromeshoryu	III	42.5	19.9	lr	Netherlands	T/T	C/C	REF	REF	A/A
A	USB.087	PI88313	5702	II	43.7	21.2	lr	Peru	T/T	C/C	REF	REF	A/A
A	USB.088	PI88468	Iganzu	II	41.5	21.3	lr	India	T/T	C/C	REF	REF	A/A
A	USB.089	PI89005-5	5950	II	45	22.2	lr	China	T/T	C/C	REF	REF	A/A
A	USB.090	PI89775	7221	VI	45.6	16.5	lr	China	T/T	C/C	REF	REF	A/A
A	USB.091	PI90479P	7413	IV	45.1	18.4	lr	Japan	T/T	C/C	REF	REF	A/A
A	USB.092	PI90486	7533	III	41	19	lr	India	T/T	C/C	REF	REF	A/A
A	USB.093	PI91100-3	NA	III	40.6	20	lr	France	T/T	C/C	REF	REF	A/A
A	USB.094	PI91159-4	NA	IV	43.2	20.1	lr	Japan	T/T	C/C	REF	REF	A/A
A	USB.095	PI91160	6615	III	42.3	19.6	lr	Japan	T/T	C/C	REF	REF	A/A
A	USB.096	PI92651	7846	IV	39.9	19.7	lr	Japan	T/T	C/C	REF	REF	A/A
A	USB.097	PI94159-3	NA	IV	42.6	18.7	lr	China	T/T	C/C	REF	REF	A/A
A	USB.098	PI95860	155	VI	43.3	19.3	lr	China	T/T	C/C	REF	REF	A/A
A	USB.100	PI103088	Ming_Chuan	III	48.9	17.2	lr	China	T/T	C/C	REF	REF	A/A
A	USB.101	PI123440	No._2	VI	47.9	15.4	lr	China	T/T	C/C	REF	REF	A/A
A	USB.102	PI153231	B-63	III	42	19.9	lr	China	T/T	C/C	REF	REF	A/A
B	USB.103	PI153281	N-22	0	44.3	17.2	lr	Hungary	C/C	CCAACAACAACAACAACAACAA/CCAACAACAACAACAACAACAA	7	DEL	./.
A	USB.104	PI154189	No._57	0	41.6	18.6	lr	South_Africa	T/T	C/C	REF	REF	A/A
A	USB.106	PI159925	NA	VIII	45.5	15.8	lr	Japan	T/T	C/C	REF	REF	A/A
A	USB.107	PI165563	Bhart	VII	52.5	9.5	lr	Russia	T/T	C/C	REF	REF	A/A
A	USB.108	PI165675	Nanking_332	VII	45.2	19.3	lr	Romania	T/T	C/C	REF	REF	A/A
A	USB.109	PI171428	Large_Yellow_Soybean	IV	43.1	19.1	lr	Romania	T/T	C/C	REF	REF	A/A
A	USB.110	PI171451	Kosamame	VII	47.1	16.7	lr	Russia	T/T	C/C	REF	REF	A/A
A	USB.112	PI179935	Bhart	VII	42.7	16.7	lr	Austria	T/T	C/C	REF	REF	A/A
A	USB.113	PI189873	Miko_Saumon	0	47.3	17.5	lr	Serbia	T/T	C/C	REF	REF	A/A
A	USB.115	PI209333	No._3	VI	46.4	15.7	lr	India	T/T	C/C	REF	REF	A/A
C	USB.116	PI209334	NA	III	41.9	18.1	lr	Ukraine	C/C	C/CCAACAACAACAACAACAACAACAA	het1	REF	./.
G	USB.117	PI232992	Kono-Kuradaizu	III	41.1	17.5	lr	Russia	C/C	CCAACAACAACAACAACAACAA/CCAACAACAACAACAACAA	het	DEL	ACTTTGGCGGATAGCCGGCCCCGGG/ACTTTGGCGGATAGCCGGCCCCGGG
A	USB.119	PI253661B	No._12	III	45.6	21	lr	Russia	T/T	C/C	REF	REF	A/A
A	USB.122	PI291294	NA	I	45.7	18.5	lr	Taiwan	T/T	C/C	REF	REF	A/A
G	USB.123	PI291309D	NA	II	46.4	13.9	lr	China	C/C	CCAACAACAACAACAACAACAA/CCAACAACAACAACAACAACAA	7	DEL	./.
A	USB.124	PI291310C	NA	II	47.2	18.1	lr	China	T/T	C/C	REF	REF	A/A
A	USB.125	PI297505	Czi_ti_No._5	I	44	21.1	lr	Korea	T/T	C/C	REF	REF	A/A
A	USB.126	PI297520	Iregi_Universal	0	43.1	21.4	lr	Korea	T/T	C/C	REF	REF	A/A
A	USB.127	PI324924	Rhosa	V	40.6	21.9	mcult	China	T/T	C/C	REF	REF	A/A
D	USB.128	PI342434	NA	V	52.1	10.1	lr	China	C/C	CCAACAACAACAACAACAA/CCAACAACAACAACAACAA	6	DEL	./.
A	USB.129	PI342619A	NA	0	53.9	13.3	lr	China	T/T	C/C	REF	REF	A/A
A	USB.131	PI361066B	F._56-17	I	44.3	17.8	lr	China	T/T	C/C	REF	REF	A/A
A	USB.132	PI361070	Faur	0	39	19.5	lr	Japan	T/T	C/C	REF	REF	A/A
G	USB.133	PI361080	Kormovaia_15	II	46.5	15.9	lr	Japan	C/C	CCAACAACAACAACAACAACAA/CCAACAACAACAACAACAACAA	7	DEL	ACTTTGGCGGATAGCCGGCCCCGGG/ACTTTGGCGGATAGCCGGCCCCGGG
A	USB.134	PI372403B	Caloria	0	41.7	19.4	lr	Japan	T/T	C/C	REF	REF	A/A
A	USB.135	PI372418	Novosadska_Br._4	I	42.5	17.7	lr	China	T/T	C/C	REF	REF	A/A
G	USB.136	PI374207	N-9	NA	44.3	12.2	lr	China	C/C	CCAACAACAACAACAACAACAA/CCAACAACAACAACAACAACAA	7	DEL	AC/AC
A	USB.139	PI378658	Dnepropetrovsk_12	0	41	20	lr	Japan	T/T	C/C	REF	REF	A/A
B	USB.140	PI378663	Habarovskaja_II	I	44.5	16.5	lr	Japan	C/C	CCAACAACAACAACAACAACAA/CCAACAACAACAACAACAACAA	7	DEL	./.
A	USB.141	PI378680E	VNIIMK_9186	I	43.6	19.4	lr	Brazil	T/T	C/C	REF	REF	A/A
A	USB.143	PI379618	TC_1	V	44.8	18.8	lr	Germany	T/T	C/C	REF	REF	A/A
G	USB.144	PI391577	Ch'a_ye_sheng_tou	II	46.4	14.1	lr	USA	C/C	CCAACAACAACAACAACAACAA/CCAACAACAACAACAACAACAA	7	DEL	./.
A	USB.145	PI391583	Jilin_No._10	II	43.7	20	lr	Japan	T/T	C/C	REF	REF	A/A
A	USB.146	PI398633	KAS_390-17-2	V	48.3	14.4	lr	Hungary	T/T	C/C	REF	REF	A/A
A	USB.147	PI398965	NA	IV	44.2	18.6	lr	China	T/T	C/C	REF	REF	A/A
A	USB.148	PI404187	Suj_nii_hun_mao_ju	II	46.3	16.8	lr	China	T/T	C/C	REF	REF	A/A
A	USB.149	PI407701	NA	I	43.6	20.8	lr	Russia	T/T	C/C	REF	REF	A/A
A	USB.150	PI407708A	Feng_shou_No._10	0	44.5	19.7	lr	Russia	T/T	C/C	REF	REF	A/A
A	USB.151	PI407742	16	V	47.5	19.1	lr	Georgia	T/T	C/C	REF	REF	A/A
A	USB.152	PI416751	A-B(D)	I	44.6	19.4	lr	Russia	T/T	C/C	REF	REF	A/A
A	USB.153	PI416838	NA	V	42.4	19.9	lr	Russia	T/T	C/C	REF	REF	A/A
A	USB.154	PI417215	Ooita_Aki_Daizu_2	VIII	43.6	19.6	lr	Moldova	T/T	C/C	REF	REF	A/A
A	USB.155	PI417242	Pekin_dai_seitou	II	44.8	18.7	lr	Russia	T/T	C/C	REF	REF	A/A
A	USB.156	PI417345B	Shou_outou	IV	46.2	16.4	lr	Russia	T/T	C/C	REF	REF	A/A
A	USB.157	PI417381	NA	0	43.5	18.9	lr	Russia	T/T	C/C	REF	REF	A/A
A	USB.158	PI417479	Yougetsu	IV	44.1	16.8	lr	Russia	T/T	C/C	REF	REF	A/A
A	USB.159	PI417500	Escura_A	VIII	46.4	14.9	lr	China	T/T	C/C	REF	REF	A/A
B	USB.160	PI417529	NA	0	46.6	19.9	lr	China	C/C	CCAACAACAACAACAACAACAA/CCAACAACAACAACAACAACAA	7	DEL	./.
A	USB.161	PI417581	H-060072	V	45.7	19.5	lr	China	T/T	C/C	REF	REF	A/A
A	USB.162	PI423926	Tousan_72	IV	41.6	17.2	lr	China	T/T	C/C	REF	REF	A/A
A	USB.166	PI424195A	ISZ-3	0	40.6	20.1	lr	China	T/T	C/C	REF	REF	A/A
A	USB.167	PI430595	58-16	IV	43.9	16.3	lr	China	T/T	C/C	REF	REF	A/A
A	USB.168	PI436684	Tie-feng_8	III	42.3	19.6	lr	China	T/T	C/C	REF	REF	A/A
A	USB.169	PI437110A	VIR_244	III	44.1	14.3	lr	Russia	T/T	C/C	REF	REF	A/A
A	USB.170	PI437112A	VIR_249	II	48.2	15.4	lr	China	T/T	C/C	REF	REF	A/A
A	USB.171	PI437127A	Imeretinscaja	IV	43.9	17.6	lr	China	T/T	C/C	REF	REF	A/A
A	USB.173	PI437160	Krasnodarscaja_13	I	43.4	18.9	lr	China	T/T	C/C	REF	REF	A/A
G	USB.174	PI437165A	Toncostebel'naja_27	I	46.6	14.9	lr	China	C/C	CCAACAACAACAACAACAACAA/CCAACAACAACAACAACAACAA	7	DEL	./.
A	USB.175	PI437240	CSchi_1069	0	41	19.1	lr	China	T/T	C/C	REF	REF	A/A
A	USB.177	PI437376A	Ussurijscaja_308	I	43.2	19.3	lr	China	T/T	C/C	REF	REF	A/A
A	USB.178	PI437485	VIR_1048	II	41.4	17.9	lr	China	T/T	C/C	REF	REF	A/A
A	USB.179	PI437500A	VIR_3810	I	42.1	21.5	lr	China	T/T	C/C	REF	REF	A/A
B	USB.180	PI437505	VIR_3853	II	48.1	17.8	lr	France	C/C	CCAACAACAACAACAACAACAA/CCAACAACAACAACAACAACAA	7	DEL	ACTTTGGCGGATAGCCGGCCCCGGG/ACTTTGGCGGATAGCCGGCCCCGGG
A	USB.182	PI437662	Gun'-tszu-lin'_658	II	45.8	12.4	lr	Algeria	T/T	C/C	REF	REF	A/A
A	USB.183	PI437685D	Phun-zhun	III	44.6	17	lr	Australia	T/T	C/C	REF	REF	A/A
A	USB.184	PI437695A	S-185	I	43.5	17.8	lr	USA	T/T	C/C	REF	REF	A/A
A	USB.185	PI437776	VIR_1302	III	43.7	19	lr	China	T/T	C/C	REF	REF	A/A
A	USB.186	PI437788A	VIR_3018	II	43.3	18	lr	USA	T/T	C/C	REF	REF	A/A
A	USB.187	PI437793	VIR_3024	II	43	18.9	lr	Germany	T/T	C/C	REF	REF	A/A
A	USB.188	PI437814A	An'da	II	44.5	18.3	lr	China	T/T	C/C	REF	REF	A/A
A	USB.189	PI437838	DV-254	II	43.9	20.5	lr	China	T/T	C/C	REF	REF	A/A
A	USB.191	PI437956B	VIR_1390	II	46.1	19.4	lr	China	T/T	C/C	REF	REF	A/A
A	USB.192	PI437991B	VIR_1657	0	44.1	21.3	lr	China	T/T	C/C	REF	REF	A/A
A	USB.193	PI438019B	VIR_1883	II	45.7	18.5	lr	China	T/T	C/C	REF	REF	A/A
A	USB.195	PI438083	VIR_2506	II	44	18.8	lr	China	T/T	C/C	REF	REF	A/A
A	USB.196	PI438112B	VIR_2623	III	42.8	18.3	lr	China	T/T	C/C	REF	REF	A/A
A	USB.198	PI438230A	VIR_4521	I	43.5	18	lr	Kyrgzstan	T/T	C/C	REF	REF	A/A
A	USB.199	PI438239B	VIR_4536	I	43.6	16.5	lr	China	T/T	C/C	REF	REF	A/A
A	USB.201	PI438309	VIR_3017	I	46.3	18	lr	China	T/T	C/C	REF	REF	A/A
A	USB.202	PI438323	Grignon_53-F-3	I	41.2	17.9	lr	China	T/T	C/C	REF	REF	A/A
A	USB.203	PI438336	Sao_208	0	39.2	19.5	lr	India	T/T	C/C	REF	REF	A/A
A	USB.204	PI438347	35S.277	VII	44.5	18.3	lr	India	T/T	C/C	REF	REF	A/A
C	USB.206	PI438496B	NA	III	46.9	14.6	lr	Japan	C/C	CCAACAACAACAACAACAACAACAA/CCAACAACAACAACAACAACAACAA	8	DEL	./.
A	USB.207	PI438496C	VIR_195	IV	47.3	14.1	lr	Japan	T/T	C/C	REF	REF	A/A
A	USB.208	PI438500	Virginia	III	41.5	20.5	lr	Japan	T/T	C/C	REF	REF	A/A
A	USB.209	PI445824A	Wolfsthale	0	40.3	18.8	lr	Japan	T/T	C/C	REF	REF	A/A
A	USB.210	PI458505	Da_Bai_mei	II	43.2	18.5	lr	Japan	T/T	C/C	REF	REF	A/A
A	USB.212	PI458510	Ji_Ti_No._1	III	44.2	19.2	lr	Japan	T/T	C/C	REF	REF	A/A
A	USB.213	PI464896	Jou_Nong_No._5	I	42.1	20.6	lr	Japan	T/T	C/C	REF	REF	A/A
A	USB.215	PI464923	Tie_Fen_16	I	38.3	21.9	lr	Japan	T/T	C/C	REF	REF	A/A
A	USB.216	PI467347	Zi-hua-cuo-zi	II	41.3	19.1	lr	Japan	T/T	C/C	REF	REF	A/A
A	USB.217	PI468408B	Qi_Huang_No._1	III	43.4	20.3	lr	Japan	T/T	C/C	REF	REF	A/A
A	USB.218	PI475820	NA	II	42.7	18.3	lr	China	T/T	C/C	REF	REF	A/A
A	USB.220	PI476352B	VIR_7081	II	40.9	19.5	lr	China	T/T	C/C	REF	REF	A/A
A	USB.221	PI479735	Silihuang	III	39.9	19.6	lr	China	T/T	C/C	REF	REF	A/A
A	USB.222	PI490766	Dawudou	III	41.5	23.5	lr	China	T/T	C/C	REF	REF	A/A
A	USB.223	PI495020	Xu_dou_2	IV	44.5	16.6	lr	USA	T/T	C/C	REF	REF	A/A
G	USB.224	PI497953	I.C._192	NA	43.8	16.9	lr	USA	C/C	C/CCAACAACAACAACAACAACAA	het1	UNK	A/A
A	USB.226	PI497967	PLSO_96	VII	44.7	16.7	lr	Russia	T/T	C/C	REF	REF	A/A
E	USB.227	PI504288	S	V	50.4	8.2	lr	Korea	C/C	CCAACAACAACAA/CCAACAACAACAA	4	DEL	./.
A	USB.228	PI506933	NA	IV	43.7	14.6	lr	China	T/T	C/C	REF	REF	A/A
A	USB.229	PI506942	Koushurei_235	II	40.7	21.1	lr	China	T/T	C/C	REF	REF	A/A
B	USB.230	PI507017	NA	VII	52.3	11.9	lr	China	C/C	CCAACAACAACAACAACAACAACAA/CCAACAACAACAACAACAACAACAA	8	DEL	./.
A	USB.232	PI507088	Nattou_Kotsubu	VI	46.9	15	lr	China	T/T	C/C	REF	REF	A/A
A	USB.233	PI507293B	NA	III	40.7	20.2	lr	China	T/T	C/C	REF	REF	A/A
A	USB.234	PI507458	Tousan_kei_BL_521	IV	42.6	21.3	lr	China	T/T	C/C	REF	REF	A/A
A	USB.235	PI507467	Tousan_kei_F_764	IV	41.9	19.1	lr	Korea	T/T	C/C	REF	REF	A/A
A	USB.236	PI507471	Tousan_kei_na_16	III	42.8	20.3	lr	Taiwan	T/T	C/C	REF	REF	A/A
A	USB.238	PI507480	Tousan_kei_YL_24	IV	46.3	18.1	lr	USA	T/T	C/C	REF	REF	A/A
A	USB.240	PI514671	Feng_shou_No._7	0	46.3	20.4	lr	USA	T/T	C/C	REF	REF	A/A
A	USB.241	PI518727	Ju_huang	VI	46.5	17.3	lr	Canada	T/T	C/C	REF	REF	A/A
A	USB.242	PI532463B	He_bei_No._1	III	45.6	18.7	lr	Canada	T/T	C/C	REF	REF	A/A
A	USB.245	PI538386A	1886	III	45.2	16.2	lr	USA	T/T	C/C	REF	REF	A/A
A	USB.246	PI540552	Hoyt	II	40.6	21.4	mcult	USA	T/T	C/C	REF	REF	A/A
G	USB.254	PI548256	T279	NA	49.1	17	mcult	USA	C/C	CCAACAACAACAACAACAACAA/CCAACAACAACAACAACAACAA	7	DEL	./.
A	USB.255	PI548336	Habaro	I	42	20.8	ocult	USA	T/T	C/C	REF	REF	A/A
A	USB.256	PI548356	Kanro	II	41.4	19.9	ocult	China	T/T	C/C	REF	REF	A/A
A	USB.257	PI548359	Kingwa	IV	41.3	18.4	ocult	China	T/T	C/C	REF	REF	A/A
A	USB.258	PI548383	Mansoy	III	45.8	20	ocult	China	T/T	C/C	REF	REF	A/A
A	USB.259	PI548400	Patoka	IV	43.2	20.1	ocult	China	T/T	C/C	REF	REF	A/A
A	USB.260	PI548411	Seneca	II	39.4	21.2	ocult	China	T/T	C/C	REF	REF	A/A
A	USB.261	PI548427	Wilson	IV	40.7	18.1	ocult	China	T/T	C/C	REF	REF	A/A
A	USB.262	PI548473	Monetta	VII	45.1	17.5	ocult	Japan	T/T	C/C	REF	REF	A/A
A	USB.263	PI548474	Nanda	VIII	43.9	18.8	ocult	Japan	T/T	C/C	REF	REF	A/A
A	USB.264	PI548479	Otootan	VIII	46.1	14.6	ocult	China	T/T	C/C	REF	REF	A/A
A	USB.265	PI548521	BSR_201	II	42	20	mcult	Moldova	T/T	C/C	REF	REF	A/A
A	USB.266	PI548524	Weber	I	43.1	20.8	mcult	Russia	T/T	C/C	REF	REF	A/A
A	USB.268	PI548571	Harlon	I	42.1	21.2	mcult	China	T/T	C/C	REF	REF	A/A
A	USB.269	PI548572	Harly	I	41.6	21.4	mcult	China	T/T	C/C	REF	REF	A/A
A	USB.270	PI548582	McCall	0	39.3	19.4	mcult	China	T/T	C/C	REF	REF	A/A
A	USB.271	PI548619	Sparks	IV	41.9	20.3	mcult	China	T/T	C/C	REF	REF	A/A
A	USB.272	PI548633	Wye	IV	41.3	19.2	mcult	China	T/T	C/C	REF	REF	A/A
A	USB.276	PI548978	Gail	VI	47.2	18.9	mcult	China	T/T	C/C	REF	REF	A/A
A	USB.277	PI549017	ZYD_3938	IV	42.5	18.3	lr	China	T/T	C/C	REF	REF	A/A
B	USB.278	PI549021A	Na_hei_dou	III	49.2	18	lr	China	C/C	CCAACAACAACAACAACAACAACAA/CCAACAACAACAACAACAACAACAA	8	DEL	ACTTTGGCGGATAGCCGGCCCCGGG/ACTTTGGCGGATAGCCGGCCCCGGG
A	USB.279	PI549028	Feng_da_li	V	44.5	19.6	lr	China	T/T	C/C	REF	REF	A/A
F	USB.281	PI549040	ZYD_2704	IV	42.1	20.7	lr	China	T/C	CCAACAACAACAA/CCAACAACAACAA	4	DEL	A/A
A	USB.283	PI561318A	Hui_nan_bai_hua_xiao_hei_dou	I	44.3	19.5	lr	China	T/T	C/C	REF	REF	A/A
A	USB.284	PI561371	Fen_dou_15	IV	40.9	20.9	lr	China	T/T	C/C	REF	REF	A/A
A	USB.285	PI561387	Kosuzu	V	41.3	19.6	lr	China	T/T	C/C	REF	REF	A/A
B	USB.286	PI561389B	Okura_Natto	0	49	13.7	lr	China	C/C	CCAACAACAACAACAACAA/CCAACAACAACAACAACAA	6	DEL	A/ACTTTGGCGGATAGCCGGCCCCGGG
A	USB.291	PI567173	Hei_he_51	0	42.7	20.2	lr	China	T/T	C/C	REF	REF	A/A
A	USB.293	PI567225	Kisinevskaja_90	0	43.9	20.9	lr	China	T/T	C/C	REF	REF	A/A
A	USB.294	PI567226	Har'kovskaja_Zernoukosnaja	0	44.7	15.6	lr	China	T/T	C/C	REF	REF	A/A
A	USB.295	PI567231	WJK-PRC-46	VIII	47.2	14	lr	China	T/T	C/C	REF	REF	A/A
A	USB.298	PI567307	Hei_huang_dou	IV	40.7	16.4	lr	China	T/T	C/C	REF	REF	A/A
A	USB.301	PI567346	Niu_mao_huang_dou	V	45.2	13.4	lr	China	T/T	C/C	REF	REF	A/A
A	USB.302	PI567352A	Yang_yan_qing_dou	IV	41.6	17.8	lr	China	T/T	C/C	REF	REF	A/A
A	USB.303	PI567353	NA	IV	43	18.2	lr	China	T/T	C/C	REF	REF	A/A
G	USB.304	PI567361	Lu_fang_huang_dou	III	50.7	15.9	lr	China	C/C	C/CCAACAACAACAACAACAACAA	het1	DEL	A/A
A	USB.306	PI567407	Xiao_dou	V	44	13.6	lr	China	T/T	C/C	REF	REF	A/A
A	USB.307	PI567408	Xiao_jin_huang	V	45.5	17.6	lr	China	T/T	C/C	REF	REF	A/A
A	USB.308	PI567410B	Yang_huang_dou	VII	46.9	16.7	lr	China	T/T	C/C	REF	REF	A/A
A	USB.309	PI567415A	Bai_da_huang_dou	IV	43.4	19.2	lr	Canada	T/T	C/C	REF	REF	A/A
A	USB.310	PI567416	Bai_dou	IV	47.6	16.7	lr	China	T/T	C/C	REF	REF	A/A
A	USB.311	PI567418A	Bai_hei_dou	II	48.3	19.6	lr	China	T/T	C/C	REF	REF	A/A
A	USB.312	PI567428	Bai_ji_yao	IV	42.1	18.5	lr	China	T/T	C/C	REF	REF	A/A
A	USB.313	PI567435B	Hei_hei_dou	III	42.9	19.9	lr	China	T/T	C/C	REF	REF	A/A
A	USB.314	PI567439	Hong_jia_huang_dou	V	46.2	16.8	lr	China	T/T	C/C	REF	REF	A/A
A	USB.315	PI567488A	Di_liu_huang_dou_No._2	IV	47.2	17.5	lr	China	T/T	C/C	REF	REF	A/A
A	USB.316	PI567489A	Er_da_li_huang_dou	IV	45	17.3	lr	China	T/T	C/C	REF	REF	A/A
A	USB.317	PI567525	Cao_qing_huang_dou	II	46.7	18.6	lr	China	T/T	C/C	REF	REF*28BP_DEL_31729392	A/A
A	USB.318	PI567532	Dai_ye_xiao_huang_dou	IV	45.2	19.2	lr	China	T/T	C/C	REF	REF	A/A
A	USB.319	PI567548	Hua_li_hu_zi	IV	44.8	19.3	lr	China	T/T	C/C	REF	REF	A/A
A	USB.320	PI567576	PIng_ding_huang	III	50.2	16.7	lr	China	T/T	C/C	REF	REF	A/A
A	USB.322	PI567675	Yu_cheng_xiao_tie_jiao_huang	IV	44.6	18.4	lr	China	T/T	C/C	REF	REF	A/A
A	USB.324	PI567698A	Fu_yang_(17)	IV	49.2	15.4	lr	China	T/T	C/C	REF	REF	A/A
G	USB.325	PI567726	NA	IV	42.1	20.7	lr	China	C/C	CCAACAACAACAACAACAACAA/CCAACAACAACAACAACAACAA	7	DEL	ACTTTGGCGGATAGCCGGCCCCGGG/ACTTTGGCGGATAGCCGGCCCCGGG
A	USB.326	PI567746	Pei_xian_da_bai_jiao	IV	46.3	18.1	lr	China	T/T	C/C	REF	REF	A/A
A	USB.327	PI567780B	Tong_shan_zheng_ji_dou	IV	46	17.6	lr	China	T/T	C/C	REF	REF	A/A
A	USB.328	PI567782	OAC_Dorado	I	40.9	21.2	mcult	Japan	T/T	C/C	REF	REF	A/A
A	USB.330	PI574477	Fen_dou_31	IV	43.5	20.6	lr	China	T/T	C/C	REF	REF	A/A
A	USB.331	PI578375B	(Aan_tu_dang_di_hei_dou)	I	51.2	15.8	lr	China	T/T	C/C	REF	REF	A/A
A	USB.332	PI578412	Gong_jiao_6308-1'	II	41.5	18.7	lr	USA	T/T	C/C	REF	REF	A/A
A	USB.333	PI578493	Huang_bao_zhu	II	41.8	21	lr	China	T/T	C/C	REF	REF	A/A
A	USB.334	PI578499A	Lu_yue_bai	II	46.2	16.7	lr	Korea	T/T	C/C	REF	REF	A/A
A	USB.336	PI578504	Xiang_dou_No._3	II	48.6	17.7	lr	USA	T/T	C/C	REF	REF	A/A
G	USB.338	PI587588A	Tai_xing_niu_mao_huang_yi	IV	47.3	16.4	lr	China	C/C	CCAACAACAACAACAACAACAA/CCAACAACAACAACAACAACAA	7	DEL	./.
A	USB.339	PI587588B	Tai_xing_niu_mao_huang_yi	V	45.8	17.8	lr	China	T/T	C/C	REF	REF	A/A
A	USB.341	PI587712B	E_dou_No._1	V	45.7	20.8	lr	Korea	T/T	C/C	REF	REF	A/A
A	USB.342	PI587804	Jing_789	IV	46.2	16	lr	China	T/T	C/C	REF	REF	A/A
A	USB.343	PI587811A	ZDD005777	VIII	48.6	15	lr	China	T/T	C/C	REF	REF	A/A
A	USB.345	PI592937	Jin_dou_14	IV	42.5	16.9	lr	China	T/T	C/C	REF	REF	A/A
A	USB.346	PI592940	Jin_dou_17	IV	42.7	17.6	lr	China	T/T	C/C	REF	REF	A/A
A	USB.347	PI592952	Zheng_77249	III	42.1	21.4	lr	China	T/T	C/C	REF	REF	A/A
A	USB.348	PI592960	Dong_nong_38	I	38.5	22.2	lr	China	T/T	C/C	REF	REF	A/A
A	USB.351	PI593953	Sui_nong_No._10	I	38.4	20.2	lr	China	T/T	C/C	REF	REF	A/A
A	USB.353	PI594170B	Geden_shirazu	I	37.7	19.9	lr	China	T/T	C/C	REF	REF	A/A
A	USB.354	PI594456A	Xiao_jin_huang	III	46	16.5	lr	China	T/T	C/C	REF	REF	A/A
A	USB.357	PI594880	Song_zi_dou	V	46.5	15.7	lr	China	T/T	C/C	REF	REF	A/A
A	USB.358	PI594922	Graham	V	39.1	20.5	mcult	China	T/T	C/C	REF	REF	A/A
G	USB.361	PI597464	Zhe_chun_No._3	II	44.9	16.9	lr	China	C/C	CCAACAACAACAACAACAACAA/CCAACAACAACAACAACAACAA	7	DEL	./.
A	USB.363	PI597478B	Paldalkong	III	42.6	16.9	mcult	China	T/T	C/C	REF	REF	A/A
A	USB.364	PI598358	TN_5-95	V	42.4	18.8	mcult	China	T/T	C/C	REF	REF	A/A
A	USB.366	PI602502B	Xiong_yue_xiao_huang_dou	IV	46.3	16.5	lr	China	T/T	C/C	REF	REF	A/A
A	USB.367	PI602993	PI_xian_ruan_tiao_zhi	IV	45.7	15.3	lr	China	T/T	C/C	REF	REF	A/A
A	USB.368	PI603162	GL_2631_/96	IV	50.2	14.5	lr	China	T/T	C/C	REF	REF	A/A
A	USB.369	PI603290	Zao_shu_18	I	41.3	20.7	lr	China	T/T	C/C	REF	REF	A/A
A	USB.370	PI603345	ZDD00403	II	40.1	20.4	lr	China	T/T	C/C	REF	REF	A/A
A	USB.371	PI603389	Huang_ke	II	43	18	lr	China	T/T	C/C	REF	REF	A/A
A	USB.372	PI603397	Hei_qi_huang_da_dou	IV	46.6	15.1	lr	Australia	T/T	C/C	REF	REF	A/A
A	USB.373	PI603399	Xiao_bai_qi	II	42.7	18.5	lr	USA	T/T	C/C	REF	REF	A/A
A	USB.374	PI603463	Dong_jie_No._1	II	42.5	18.1	lr	China	T/T	C/C	REF	REF	A/A
A	USB.375	PI603488	ZDD19294	III	42.5	18	lr	China	T/T	C/C	REF	REF	A/A
A	USB.376	PI603492	Qi_hei_dou	IV	44.9	15.7	lr	Unknown	T/T	C/C	REF	REF	A/A
A	USB.377	PI603494	Hai_dou_zi	IV	42.8	15.9	lr	China	T/T	C/C	REF	REF	A/A
A	USB.378	PI603495B	Hong_mi_lan_dou_zi	V	46.2	15.3	lr	Japan	T/T	C/C	REF	REF	A/A
A	USB.381	PI603526	Hei_you_dou	IV	42.8	16.3	lr	China	T/T	C/C	REF	REF	A/A
A	USB.382	PI603549	Mei_dou	III	44.9	19.2	lr	China	T/T	C/C	REF	REF	A/A
A	USB.383	PI603555	NA	IV	45.8	17.5	lr	China	T/T	C/C	REF	REF	A/A
A	USB.384	PI603556	NA	III	45.1	15.6	lr	China	T/T	C/C	REF	REF	A/A
A	USB.385	PI603559	NA	IV	45.6	15.8	lr	China	T/T	C/C	REF	REF	A/A
A	USB.386	PI603675	Huai_yin_gua_dou_jia	III	46.9	17	lr	China	T/T	C/C	REF	REF	A/A
G	USB.387	PI603698J	NA	0	45.8	15.9	lr	China	C/C	CCAACAACAACAACAACAACAA/CCAACAACAACAACAACAACAA	7	DEL	./.
D	USB.388	PI603722	Nan_chong_ba_yue_huang	VIII	53.4	12.1	lr	China	C/C	CCAACAACAACAACAACAACAACAA/CCAACAACAACAACAACAACAACAA	8	DEL	./.
A	USB.392	PI612730	Zhong_huong_No._10	II	39.8	20	lr	China	T/T	C/C	REF	REF	A/A
A	USB.393	PI612754	ZY_645	I	45	12.2	mcult	China	T/T	C/C	REF	REF	A/A
A	USB.409	PI322692	Max_C.P1159A8	NA	44.2	19.3	lr	China	T/T	C/C	REF	REF	A/A
A	USB.411	PI567788	Bienville	VIII	43.8	19	mcult	China	T/T	C/C	REF	REF	A/A
A	USB.412	FC3654-1	Imported_Yellow	IV	42.5	19.1	lr	China	T/T	C/C	REF	REF	A/A
A	USB.414	FC31571	Kirin	III	42.8	19.2	lr	China	T/T	C/C	REF	REF	A/A
A	USB.415	FC32033	Brown_Derby_No._1	0	43.5	19.8	lr	China	T/T	C/C	REF	REF	A/A
A	USB.416	PI54873	No._196	II	36.9	19.3	lr	Unknown	T/T	C/C	REF	REF	A/A
A	USB.417	PI59845	Sohgetsu	VI	43.2	19.1	lr	China	T/T	C/C	REF	REF	A/A
A	USB.418	PI60970	Huang_dou	IV	43.8	18.4	lr	China	T/T	C/C	REF	REF	A/A
A	USB.419	PI62202-2	936	IV	42.6	18.8	lr	Japan	T/T	C/C	REF	REF	A/A
A	USB.421	PI68423	5823	III	43.7	20.7	lr	Japan	T/T	C/C	REF	REF	A/A
A	USB.422	PI68436	17	II	39	21.7	lr	China	T/T	C/C	REF	REF	A/A
A	USB.423	PI68523	170	III	43.6	19.2	lr	Korea	T/T	C/C	REF	REF	A/A
A	USB.424	PI68679-2	298	IV	41.5	18.4	lr	Japan	T/T	C/C	REF	REF	A/A
A	USB.425	PI68731	289	III	42.2	20.4	lr	Unknown	T/T	C/C	REF	REF	A/A
A	USB.426	PI68736	254	II	44.1	20.3	lr	Korea	T/T	C/C	REF	REF	A/A
A	USB.427	PI68765	65	II	38.6	19.9	lr	Korea	T/T	C/C	REF	REF	A/A
A	USB.428	PI68815	6450-m	II	37.2	21	lr	Japan	T/T	C/C	REF	REF	A/A
A	USB.429	PI70078	6900	II	38.5	19.5	lr	Korea	T/T	C/C	REF	REF	A/A
A	USB.430	PI70201	7548	III	43.2	20.2	lr	Korea	T/T	C/C	REF	REF	A/A
A	USB.431	PI70208	NA	IV	44.4	18.1	lr	Korea	T/T	C/C	REF	REF	A/A
A	USB.432	PI70242-2	NA	IV	44.8	19.8	lr	Korea	T/T	C/C	REF	REF	A/A
A	USB.433	PI79616	NA	III	45.4	19.1	lr	Japan	T/T	C/C	REF	REF	A/A
A	USB.435	PI79797	NA	III	41.7	21.2	lr	China	T/T	C/C	REF	REF	A/A
A	USB.436	PI79832	NA	V	48.6	18.9	lr	China	T/T	C/C	REF	REF	A/A
A	USB.437	PI79870-4	NA	IV	41.2	20.9	lr	China	T/T	C/C	REF	REF	A/A
A	USB.438	PI80466-1	NA	III	38.1	21.8	lr	China	T/T	C/C	REF	REF	A/A
A	USB.439	PI80671	NA	II	46.6	18.2	lr	China	T/T	C/C	REF	REF	A/A
A	USB.440	PI81042-2	NA	IV	42.1	19.5	lr	China	T/T	C/C	REF	REF	A/A
C	USB.441	PI82302	NA	III	45.3	17.6	lr	China	C/C	CCAACAACAACAACAACAACAACAA/CCAACAACAACAACAACAACAACAA	8	DEL	./.
A	USB.442	PI83925	NA	IV	41.1	20.8	lr	China	T/T	C/C	REF	REF	A/A
A	USB.443	PI84509	NA	III	41.6	21.4	lr	China	T/T	C/C	REF	REF	A/A
A	USB.444	PI84660	NA	IV	43.2	16.9	lr	China	T/T	C/C	REF	REF	A/A
A	USB.445	PI84734	NA	VI	46.5	19.1	lr	unknown	T/T	C/C	REF	REF	A/A
A	USB.446	PI86084	NA	V	44.3	21	lr	China	T/T	C/C	REF	REF	A/A
A	USB.447	PI86982	NA	V	45.2	21.4	lr	Korea	T/T	C/C	REF	REF	A/A
A	USB.448	PI87076	NA	V	45.9	18.5	lr	China	T/T	C/C	REF	REF	A/A
A	USB.449	PI87571	Kokukaku	IV	41.4	18.9	lr	China	T/T	C/C	REF	REF	A/A
A	USB.450	PI87618	NA	III	45.5	18.1	lr	China	T/T	C/C	REF	REF	A/A
A	USB.451	PI87634	NA	III	41.5	20.6	lr	Korea	T/T	C/C	REF	REF	A/A
A	USB.452	PI88306	NA	III	41.9	21.9	lr	China	T/T	C/C	REF	REF	A/A
A	USB.453	PI88448	NA	III	37.3	21.6	lr	China	T/T	C/C	REF	REF	A/A
A	USB.454	PI88479	NA	II	42.3	22.7	lr	China	T/T	C/C	REF	REF	A/A
A	USB.455	PI88499	NA	IV	41.4	22.5	lr	China	T/T	C/C	REF	REF	A/A
B	USB.456	PI88508	NA	II	41.3	19.5	lr	China	C/C	CCAACAACAACAACAACAACAA/CCAACAACAACAACAACAACAA	7	DEL	./.
A	USB.459	PI90369	NA	IV	45.4	17.9	lr	China	T/T	C/C	REF	REF	A/A
A	USB.460	PI90406-1	NA	IV	42.3	19.7	lr	China	T/T	C/C	REF	REF	A/A
A	USB.462	PI90495N	NA	IV	42.1	20	lr	China	T/T	C/C	REF	REF	A/A
A	USB.463	PI90499-1	NA	III	41.5	21.5	lr	China	T/T	C/C	REF	REF	A/A
A	USB.464	PI90577	NA	VI	41.4	21.1	lr	China	T/T	C/C	REF	REF	A/A
A	USB.465	PI90723	NA	III	42.1	20.7	lr	Myanmar	T/T	C/C	REF	REF	A/A
A	USB.466	PI90768	NA	VI	42.9	19.2	lr	China	T/T	C/C	REF	REF	A/A
A	USB.467	PI91083	NA	III	45.2	19.3	lr	China	T/T	C/C	REF	REF	A/A
A	USB.468	PI91089	NA	III	41.7	21.3	lr	India	T/T	C/C	REF	REF	A/A
A	USB.469	PI91120	NA	II	42.9	21.6	lr	China	T/T	C/C	REF	REF	A/A
A	USB.470	PI91132-3	NA	IV	42.3	19.2	lr	Germany	T/T	C/C	REF	REF	A/A
A	USB.472	PI91725	NA	V	45.8	20.6	lr	Indonesia	T/T	C/C	REF	REF	A/A
A	USB.473	PI91731-1	NA	IV	43.4	19.7	lr	Sweden	T/T	C/C	REF	REF	A/A
A	USB.474	PI92601	NA	VI	44.2	19	lr	Japan	T/T	C/C	REF	REF	A/A
A	USB.475	PI92604	NA	IV	42.8	18.7	lr	Japan	T/T	C/C	REF	REF	A/A
A	USB.476	PI92618	NA	III	40	20.9	lr	Pakistan	T/T	C/C	REF	REF	A/A
A	USB.477	PI92688-2	NA	IV	41.7	18.5	lr	Japan	T/T	C/C	REF	REF	A/A
A	USB.478	PI92718-2	NA	III	44.1	18.7	lr	Japan	T/T	C/C	REF	REF	A/A
A	USB.479	PI92728	NA	III	41.9	20.2	lr	China	T/T	C/C	REF	REF	A/A
A	USB.480	PI93055	NA	IV	43.9	18.2	lr	China	T/T	C/C	REF	REF	A/A
A	USB.481	PI93563	NA	III	43.8	19.7	lr	Germany	T/T	C/C	REF	REF	A/A
G	USB.484	PI103079	Shang_tsai	V	46.7	18.3	lr	France	C/C	CCAACAACAACAACAA/CCAACAACAACAACAACAACAA	het	DEL	ACTTTGGCGGATAGCCGGCCCCGGG/ACTTTGGCGGATAGCCGGCCCCGGG
A	USB.485	PI123439	No._1	VII	50.3	14.7	lr	China	T/T	C/C	REF	REF	A/A
A	USB.486	PI123587	Hopei_E602	V	46.2	18.5	lr	Brazil	T/T	C/C	REF	REF	A/A
A	USB.488	PI165674	Liuchow_B	VIII	45.3	17.5	lr	Tanzania	T/T	C/C	REF	REF	A/A
G	USB.489	PI165929	Bhart	VII	46	16.9	lr	Russia	C/C	CCAACAACAACAACAACAACAA/CCAACAACAACAACAACAA	het	DEL	./.
A	USB.490	PI171438	Hwa-an	VII	46.1	13	lr	Japan	T/T	C/C	REF	REF	A/A
A	USB.492	PI180532	Strain_No._1379/47	0	41.1	20.9	ocult	Moldova	T/T	C/C	REF	REF	A/A
A	USB.494	PI192870	No._441	VII	44.2	15.6	lr	Japan	T/T	C/C	REF	REF	A/A
A	USB.496	PI198067	Ugra_Saja	0	43	18.9	ocult	Korea	T/T	C/C	REF	REF	A/A
A	USB.497	PI200503	Miyashiro_jun	V	44.7	19.3	lr	Georgia	T/T	C/C	REF	REF	A/A
A	USB.498	PI209331	No._1	III	41	18.5	lr	China	T/T	C/C	REF	REF	A/A
A	USB.499	PI219698	Kulat	VI	41.3	12.6	lr	China	T/T	C/C	REF	REF	A/A
A	USB.500	PI227320	Daiichihienuki	IV	43.7	17.6	lr	China	T/T	C/C	REF	REF	A/A
A	USB.502	PI235347	NA	IV	44.2	22.2	lr	China	T/T	C/C	REF	REF	A/A
A	USB.504	PI253652B	No._3	IV	39.2	20.3	lr	Korea	T/T	C/C	REF	REF	A/A
A	USB.505	PI253656B	No._7	IV	46.5	15.4	lr	Japan	T/T	C/C	REF	REF	A/A
A	USB.506	PI257429	Soja-C.-St._4/58	0	41	20.8	ocult	Japan	T/T	C/C	REF	REF	A/A
A	USB.510	PI290136	Noir_1	0	42.4	20.8	lr	Japan	T/T	C/C	REF	REF	A/A
A	USB.512	PI319527	PIn_tin_hwang	V	47.3	19.8	lr	Russia	T/T	C/C	REF	REF	A/A
A	USB.514	PI325779	Lucerna	NA	42.3	21.3	lr	Korea	T/T	C/C	REF	REF	A/A
A	USB.516	PI341245	Avoyelles	NA	40.5	22.5	lr	China	T/T	C/C	REF	REF	A/A
A	USB.518	PI370057B	VIR_5525	II	43.1	18	lr	China	T/T	C/C	REF	REF	A/A
A	USB.520	PI377574	Hakuto	IV	45.8	15.5	lr	Russia	T/T	C/C	REF	REF	A/A
A	USB.521	PI378670B	Kisinevskaja_1	II	45.2	18.5	lr	Russia	T/T	C/C	REF	REF	A/A
A	USB.522	PI378682C	NA	IV	48.8	14.4	lr	Russia	T/T	C/C	REF	REF	A/A
C	USB.524	PI399058	Kangwon	V	49.2	17.6	lr	Russia	C/C	CCAACAACAACAACAACAACAA/CCAACAACAACAACAACAACAA	7	DEL	ACTTTGGCGGATAGCCGGCCCCGGG/ACTTTGGCGGATAGCCGGCCCCGGG
A	USB.525	PI404161	Mocinabe_7	IV	44.4	18	lr	Moldova	T/T	C/C	REF	REF	A/A
A	USB.526	PI404182	Sin_i_tu_li_rau	III	46.2	16.7	lr	Moldova	T/T	C/C	REF	REF	A/A
A	USB.527	PI404199	Sin_he_do	IV	43.3	17.6	lr	Moldova	T/T	C/C	REF	REF	A/A
A	USB.528	PI407659B	NA	III	45	18	lr	Russia	T/T	C/C	REF	REF	A/A
A	USB.529	PI407717	Jin_nung_No._5	II	47.8	19.7	lr	Russia	T/T	C/C	REF	REF	A/A
A	USB.530	PI408088	KAERI_633-2	V	44.7	16.2	lr	Russia	T/T	C/C	REF	REF	A/A
A	USB.531	PI416768	Akasaya_(Nagano)	V	43.5	19.5	lr	Russia	T/T	C/C	REF	REF	A/A
A	USB.533	PI417007	Karasumame	IV	46	15.6	lr	Russia	T/T	C/C	REF	REF	A/A
A	USB.534	PI417077	Koushurei_273	III	43.6	20.1	lr	Russia	T/T	C/C	REF	REF	A/A
A	USB.537	PI417550	Amuvskaje	0	45.1	19.2	lr	Russia	T/T	C/C	REF	REF	A/A
A	USB.538	PI424005	74002	III	48.8	10.2	lr	Russia	T/T	C/C	REF	REF	A/A
A	USB.540	PI430596	Fu_pe_tou	II	46.6	16.6	lr	Russia	T/T	C/C	REF	REF	A/A
A	USB.541	PI430598B	Shuang_ching_tou	IV	45.9	15.8	lr	Russia	T/T	C/C	REF	REF	A/A
A	USB.544	PI437123	VIR_4575	I	45.5	19.5	lr	China	T/T	C/C	REF	REF	A/A
A	USB.545	PI437135B	Amurzejscaja	II	41.8	21.2	lr	China	T/T	C/C	REF	REF	A/A
A	USB.546	PI437138	Chabarovscaja_4	0	40.6	20.7	lr	China	T/T	C/C	REF	REF	A/A
A	USB.548	PI437168A	VNIISC-2	I	47.2	17.9	lr	China	T/T	C/C	REF	REF	A/A
A	USB.549	PI437211B	CSchi_44	0	38.8	19.5	lr	China	T/T	C/C	REF	REF	A/A
A	USB.550	PI437287	VIR_4931	0	40.9	18.8	lr	China	T/T	C/C	REF	REF	A/A
A	USB.551	PI437296	VIR_4944	0	43.8	17.8	lr	China	T/T	C/C	REF	REF	A/A
A	USB.553	PI437321	Dunganscaja_462	III	42	16.1	lr	China	T/T	C/C	REF	REF	A/A
G	USB.554	PI437326	DV-184	II	45.5	18.8	lr	China	C/C	CCAACAACAACAACAACAACAA/CCAACAACAACAACAACAACAA	7	DEL	./.
A	USB.555	PI437347	Primorscaja_8	II	39.3	19.6	lr	China	T/T	C/C	REF	REF	A/A
A	USB.556	PI437366	Ussurijscaja_155	I	45	17.5	lr	China	T/T	C/C	REF	REF	A/A
A	USB.558	PI437427A	Ussurijscaja_547	II	45.7	18.6	lr	China	T/T	C/C	REF	REF	A/A
A	USB.559	PI437431	Ussurijscaja_559	II	45.1	20	lr	China	T/T	C/C	REF	REF	A/A
A	USB.560	PI437476	VIR_381	III	45.7	16.4	lr	China	T/T	C/C	REF	REF	A/A
A	USB.561	PI437477B	VIR_382	II	46.1	17.6	lr	China	T/T	C/C	REF	REF	A/A
B	USB.562	PI437487	VIR_1069	III	48.1	14.7	lr	China	T/C	CCAACAACAA/CCAACAACAA	3	DEL	./.
A	USB.563	PI437513	VIR_4210	II	45	19.8	lr	China	T/T	C/C	REF	REF	A/A
G	USB.564	PI437562	Bej-sjan'-ni-dou	VIII	46.9	11.4	lr	China	C/C	CCAACAACAACAACAACAACAA/CCAACAACAACAACAACAACAA	7	DEL	AC/AC
A	USB.565	PI437578	Chuan-da-dou	III	42	19.1	lr	China	T/T	C/C	REF	REF	A/A
A	USB.566	PI437594A	Dun-haj-sy-tszjao	I	45.2	17.6	lr	Korea	T/T	C/C	REF	REF	A/A
A	USB.567	PI437609B	DV-2780	II	44.7	19.8	lr	Algeria	T/T	C/C	REF	REF	A/A
A	USB.568	PI437615A	DV-2788	0	46.2	20.7	lr	Algeria	T/C	C/C	REF	REF	A/A
A	USB.569	PI437634	DV-2815	I	43.2	19.1	lr	Bulgaria	T/T	C/C	REF	REF	A/A
A	USB.570	PI437640A	DV-2821	I	45.8	19.6	lr	Poland	T/T	C/C	REF	REF	A/A
A	USB.571	PI437721B	Sy-jue-tsin-mao-do	I	41.4	17.6	lr	USA	T/T	C/C	REF	REF	A/A
A	USB.573	PI437781	VIR_1330	I	44.5	16.6	lr	USA	T/T	C/C	REF	REF	A/A
A	USB.574	PI437798	VIR_5505	IV	45.6	16.1	lr	USA	T/T	C/C	REF	REF	A/A
A	USB.575	PI437815	An,dunscaja	I	46.1	18.4	lr	China	T/T	C/C	REF	REF	A/A
A	USB.576	PI437875A	Elita_691	I	46.1	17	lr	China	T/T	C/C	REF	REF	A/A
A	USB.577	PI437995A	VIR_1673	0	41.3	19.5	lr	China	T/T	C/C	REF	REF	A/A
A	USB.578	PI437999	VIR_1711	0	43.9	21.2	lr	China	T/T	C/C	REF	REF	A/A
A	USB.579	PI438011	VIR_1813	II	42.1	19.7	lr	China	T/T	C/C	REF	REF	A/A
A	USB.580	PI438047	VIR_2303	III	43.6	20.1	lr	Uzbekistan	T/T	C/C	REF	REF	A/A
A	USB.581	PI438120	VIR_2785	I	44.4	17.6	lr	Vietnam	T/T	C/C	REF	REF	A/A
A	USB.582	PI438195	VIR_4476	I	45.7	17.6	lr	Brazil	T/T	C/C	REF	REF	A/A
A	USB.583	PI438267	VIR_5041	0	41.6	19	lr	Taiwan	T/T	C/C	REF	REF	A/A
A	USB.584	PI438310	DV-2342	III	41.1	19.4	lr	Russia	T/T	C/C	REF	REF	A/A
A	USB.585	PI438312	Blaen_Small	III	45.1	13	lr	USA	T/T	C/C	REF	REF	A/A
A	USB.586	PI438329	Reaz_20/46-230	II	45.9	17.8	lr	USA	T/T	C/C	REF	REF	A/A
A	USB.587	PI438358B	VU-5819	0	42.4	18.5	lr	China	T/T	C/C	REF	REF	A/A
A	USB.589	PI438450	K.P._3025	II	43.6	20.3	lr	Taiwan	T/T	C/C	REF	REF	A/A
A	USB.590	PI438492	Elton	I	42.9	18.4	lr	USA	T/T	C/C	REF	REF	A/A
A	USB.591	PI438504B	VIR_24a	II	39.4	19.1	lr	China	T/T	C/C	REF	REF	A/A
A	USB.592	PI438509A	VIR_202	I	44.4	17.4	lr	USA	T/T	C/C	REF	REF	A/A
A	USB.593	PI464913	Dan_Dou_2	IV	41	20.8	lr	USA	T/T	C/C	REF	REF	A/A
A	USB.594	PI466749A	Wu_Yui_Huo	II	41.6	17.2	lr	USA	T/T	C/C	REF	REF	A/A
A	USB.595	PI467313	Da-hei-qi	0	46.1	19.4	lr	USA	T/T	C/C	REF	REF	A/A
A	USB.596	PI468919	NA	III	45.3	12.3	lr	USA	T/T	C/C	REF	REF	A/A
A	USB.597	PI475812B	NA	III	42.5	17.6	lr	USA	T/T	C/C	REF	REF	A/A
A	USB.599	PI476344	Uzbekskaja-2	II	40.9	19.2	lr	Japan	T/T	C/C	REF	REF	A/A
A	USB.602	PI476939	Den_Ha_Bac	IV	45	15.3	lr	USA	T/T	C/C	REF	REF	A/A
A	USB.603	PI483253	TroPIcal	NA	39.8	19.4	lr	China	T/T	C/C	REF	REF	A/A
A	USB.604	PI504495	Kaohsiung_No._2	V	46	16.2	lr	China	T/T	C/C	REF	REF	A/A
A	USB.607	PI507678	Fakel	I	43.3	20.5	ocult	China	T/T	C/C	REF	REF	A/A
A	USB.608	PI508083	Dassel	0	40.1	21.7	mcult	USA	T/T	C/C	REF	REF	A/A
A	USB.609	PI508269	Stafford	IV	40.3	19.1	mcult	USA	T/T	C/C	REF	REF	A/A
A	USB.611	PI518711	Jilin_21	II	44.3	22	lr	USA	T/T	C/C	REF	REF	A/A
A	USB.612	PI518759	Kaohsiung_10	VI	43.1	20	lr	USA	T/T	C/C	REF	REF	A/A
A	USB.613	PI525454	Spencer	IV	42.6	20.5	mcult	China	T/T	C/C	REF	REF	A/A
A	USB.614	PI532454	Tai_xing_hei_dou	0	47.3	16.8	lr	China	T/T	C/C	REF	REF	A/A
A	USB.615	PI533654	LN83-2356	IV	43.5	19.8	mcult	Indonesia	T/T	C/C	REF	REF	A/A
A	USB.616	PI534648	GR8936	III	43.2	18.6	mcult	Indonesia	T/T	C/C	REF	REF	A/A
A	USB.617	PI539865	HP204	I	48.7	19.7	mcult	Indonesia	T/T	C/C	REF	REF	A/A
A	USB.619	PI540555	NA	IV	45.6	21.3	mcult	China	T/T	C/C	REF	REF	A/A
A	USB.620	PI543794	Delsoy_4900	IV	43.6	22.1	mcult	China	T/T	C/C	REF	REF	A/A
B	USB.622	PI547831	L83-0215	NA	51	7.6	wt	Taiwan	C/C	CCAACAACAACAACAACAA/CCAACAACAACAACAACAA	6	DEL	ACTTTGGCGGATAGCCGGCCCCGGG/ACTTTGGCGGATAGCCGGCCCCGGG
F	USB.628	PI548414	Sioux	0	52.2	15.9	ocult	China	C/C	CCAACAACAACAA/CCAACAACAACAA	4	DEL	./.
A	USB.629	PI548440	Armredo	VI	45.2	16.4	ocult	China	T/T	C/C	REF	REF	A/A
A	USB.630	PI548464	Lexington	V	44	18.1	ocult	China	T/T	C/C	REF	REF	A/A
A	USB.632	PI548472	Missoy	VII	43.3	20	ocult	China	T/T	C/C	REF	REF	A/A
A	USB.633	PI548491	Tarheel_Black	VII	43.4	20.2	ocult	China	T/T	C/C	REF	REF	A/A
A	USB.634	PI548497	Yelredo	VIII	47.3	16.6	ocult	China	T/T	C/C	REF	REF	A/A
A	USB.635	PI548528	Protana	II	45.4	19.2	mcult	China	T/T	C/C	REF	REF	A/A
A	USB.637	PI548547	Cutler	IV	43	19.7	mcult	China	T/T	C/C	REF	REF	A/A
A	USB.640	PI548568	Grant	0	40.6	21.1	mcult	China	T/T	C/C	REF	REF	A/A
A	USB.642	PI549023B	Na_xiao_lu_dou	V	48.9	18.6	lr	China	T/T	C/C	REF	REF	A/A
A	USB.650	PI561321	Hui_nan_zi_hua_xiao_hei_dou	III	42.5	17.7	lr	China	T/T	C/C	REF	REF	A/A
G	USB.654	PI566998A	MARIF_2547	VIII	51.1	14.6	lr	China	C/C	CCAACAACAACAACAACAACAA/CCAACAACAACAACAACAACAA	7	DEL	ACTTTGGCGGATAGCCGGCCCCGGG/ACTTTGGCGGATAGCCGGCCCCGGG
G	USB.655	PI567056A	MARIF_2649	VIII	46.7	17.5	lr	China	C/C	C/CCAACAACAACAACAACAACAA	het1	REF	A/A
G	USB.656	PI567060A	MARIF_2656	V	44.7	17.1	lr	China	C/C	CCAACAACAACAACAACAACAA/CCAACAACAACAACAACAACAA	7	DEL	ACTTTGGCGGATAGCCGGCCCCGGG/ACTTTGGCGGATAGCCGGCCCCGGG
A	USB.658	PI567170A	He_qi_PIng_ding_xiang	II	44.1	21.2	lr	China	T/T	C/C	REF	REF	A/A
A	USB.663	PI567265	NC_9180	IV	46.4	17.2	lr	China	T/T	C/C	REF	REF	A/A
A	USB.664	PI567272A	AV_215	IV	45.6	18.2	lr	China	T/T	C/C	REF	REF	A/A
A	USB.666	PI567331	Huang_PI_xiao_huang_dou	IV	42.1	20.7	lr	China	T/T	C/C	REF	REF	A/A
G	USB.669	PI567366A	Wu_tong_shu_huang_dou	III	52.7	16.1	lr	China	C/C	CCAACAACAACAACAACAACAA/CCAACAACAACAACAACAACAA	7	DEL	A/A
A	USB.670	PI567370A	Xu_wang_huang_da_dou	IV	48.1	17.9	lr	China	T/T	C/C	REF	REF	A/A
A	USB.672	PI567381B	Bai_ke_huang	V	45.4	17.1	lr	China	T/T	C/C	REF	REF	A/A
A	USB.673	PI567390	Ji_dan_PI_bai_dou	V	44.1	18	lr	China	T/T	C/C	REF	REF	A/A
A	USB.674	PI567392	Jing_yang_hong_da_dou	V	45	19.7	lr	China	T/T	C/C	REF	REF	A/A
A	USB.675	PI567394B	Jiu_yue_han	VI	47.5	14.5	lr	China	T/T	C/C	REF	REF	A/A
A	USB.676	PI567395	NA	IV	46.8	15.1	lr	China	T/T	C/C	REF	REF	A/A
A	USB.677	PI567396B	Lao_shu_PI	IV	44.9	15.7	lr	China	T/T	C/C	REF	REF	A/A
A	USB.678	PI567398	Lu_lan_dou	IV	42.1	20.7	lr	China	T/T	C/C	REF	REF	A/A
A	USB.679	PI567404A	Wang_shan_hou	III	43.6	19.9	lr	Nepal	T/T	C/C	REF	REF	A/A
A	USB.680	PI567405	Wei_zi_dou	VI	45.3	14.4	lr	Argentina	T/T	C/C	REF	REF	A/A
A	USB.682	PI567417B	Bai_gun_dou	I	44.2	17.7	lr	Argentina	T/T	C/C	REF	REF	A/A
A	USB.684	PI567458	Ji_li_huang_dou	IV	44.6	18.6	lr	China	T/T	C/C	REF	REF	A/A
A	USB.687	PI567503	Niu_mao_huang_dou	IV	42.8	19.1	lr	USA	T/T	C/C	REF	REF	A/A
A	USB.688	PI567541B	Gun_li_huang	III	47	16.9	lr	China	T/T	C/C	REF	REF	A/A
A	USB.689	PI567552	Huang_si_li	IV	46.2	19.8	lr	China	T/T	C/C	REF	REF	A/A
A	USB.690	PI567556	Kao_shan_hong	IV	45.8	19.3	lr	China	T/T	C/C	REF	REF	A/A
A	USB.691	PI567559	Liu_yue_xian	II	47.3	18.1	lr	China	T/T	C/C	REF	REF	A/A
A	USB.694	PI567582A	Qi_si_wa	IV	45.3	18	lr	China	T/T	C/C	REF	REF	A/A
A	USB.696	PI567593B	Xiao_bai_dou	IV	47	18.7	lr	China	T/T	C/C	REF	REF	A/A
A	USB.697	PI567599	Xiao_PIng_ding_huang	III	49	16.1	lr	China	T/T	C/C	REF	REF	A/A
A	USB.699	PI567638	Min_quan_wan_dou_yuan	IV	47.8	18.9	lr	China	T/T	C/C	REF	REF	A/A
A	USB.700	PI567648C	Qin_yang_hui_jiao_cao_bai_dou	IV	46.3	17.9	lr	China	T/T	C/C	REF	REF	A/A
G	USB.701	PI567721	Fu_yang_(45)	IV	42.1	20.7	lr	China	C/C	CCAACAACAACAACAACAACAA/CCAACAACAACAACAACAACAA	7	DEL	./.
A	USB.703	PI567772	Tong_shan_hong_mao_you	IV	46.2	18	lr	China	T/T	C/C	REF	REF	A/A
A	USB.705	PI574478C	Hai_jiao_zhao	II	48.4	17.6	lr	China	T/T	C/C	REF	REF	A/A
G	USB.706	PI578316C	NA	VIII	48.5	15.1	lr	China	C/C	CCAACAACAACAACAACAACAA/CCAACAACAACAACAACAACAA	7	REF	A/A
A	USB.707	PI578329C	OFPEC_Cordobesa	VI	43	20.3	mcult	China	T/T	C/C	REF	REF	A/A
A	USB.708	PI578330	OFPEC_Nortena	VIII	42.4	20.8	mcult	China	T/T	C/C	REF	REF	A/A
A	USB.710	PI578490	He_nan_zao_feng_No._1	IV	44.7	17.3	lr	China	T/T	C/C	REF	REF	A/A
A	USB.711	PI583366	Chesapeake	IV	42.4	17.3	mcult	China	T/T	C/C	REF	REF	A/A
A	USB.712	PI587560A	Dan_tu_ba_yue_bai_jia	VII	44.4	19.3	lr	China	T/T	C/C	REF	REF	A/A
A	USB.713	PI587575A	Sha_zhou_jie_jie_si	IV	46.3	21.6	lr	China	T/T	C/C	REF	REF	A/A
A	USB.715	PI587582	Jiang_pu_huang_da_dou_jia	VI	46.4	19.8	lr	China	T/T	C/C	REF	REF	A/A
A	USB.717	PI587668A	Hui_mei_dou	VI	48.3	17.4	lr	China	T/T	C/C	REF	REF	A/A
A	USB.718	PI587788B	Nan_zhang_hei_huang_dou	VI	47.3	18.6	lr	China	T/T	C/C	REF	REF	A/A
A	USB.719	PI587794	Wu_ming_18_jia	VI	45.7	17	lr	China	T/T	C/C	REF	REF	A/A
A	USB.728	PI587963	Yao_dou	NA	48.4	17.6	lr	China	T/T	C/C	REF	REF	A/A
A	USB.729	PI588015B	Bai_mao_dou	IV	49.5	15.1	lr	China	T/T	C/C	REF	REF	A/A
A	USB.730	PI588026C	Luo_xi	IV	42.9	17.7	lr	China	T/T	C/C	REF	REF	A/A
A	USB.732	PI592919	ZDD_17688	I	41.6	16.6	lr	Russia	T/T	C/C	REF	REF	A/A
A	USB.733	PI592928	Gong_dou_No._4	II	43.4	18.7	lr	China	T/T	C/C	REF	REF	A/A
A	USB.734	PI592932	Zao_shu_No._9	II	42.1	17.4	lr	Korea	T/T	C/C	REF	REF	A/A
A	USB.735	PI592936	ZDD_18632	II	42.8	18.6	lr	China	T/T	C/C	REF	REF	A/A
A	USB.737	PI594409B	86-8-39	III	43	17.2	lr	China	T/T	C/C	REF	REF	A/A
A	USB.740	PI594467	Zi_PI_dou	III	44.1	17	lr	China	T/T	C/C	REF	REF	A/A
A	USB.741	PI594470C	Zao_dou_zi	VIII	46.8	18.6	lr	China	T/T	C/C	REF	REF	A/A
A	USB.742	PI594487	NA	VIII	48.7	15	lr	China	T/T	C/C	REF	REF	A/A
A	USB.745	PI594660A	Liu_yue_dou_No._1	V	51	13.9	lr	China	T/T	C/C	REF	REF	A/A
G	USB.748	PI594753A	Hei_qi_da_dou	VII	47.4	12.1	lr	China	C/C	CCAACAACAACAACAACAACAA/CCAACAACAACAACAACAACAA	7	DEL	./.
A	USB.750	PI594769	Luo_wei_qing_dou	NA	47.2	17.3	lr	China	T/T	C/C	REF	REF	A/A
A	USB.751	PI594805A	Huang_PI_dou	VII	44.7	16.4	lr	China	T/T	C/C	REF	REF	A/A
A	USB.752	PI594810B	Xiao_huang_mao_dou	VI	47.6	18.7	lr	China	T/T	C/C	REF	REF	A/A
A	USB.753	PI594822	Xi_huang_dou	NA	50.7	15.8	lr	China	T/T	C/C	REF	REF	A/A
A	USB.755	PI594834A	Wu_yue_bai_dou	VII	49.4	19.6	lr	China	T/T	C/C	REF	REF	A/A
E	USB.756	PI594839A	Huang_dou	VIII	46	18.9	lr	China	C/C	CCAACAACAA/CCAACAACAA	3	DEL	./.
A	USB.758	PI594883	De_hong_xuan_No._8	IV	45.8	18.6	lr	China	T/T	C/C	REF	REF	A/A
A	USB.761	PI597402	Runo	0	40	19.7	lr	China	T/T	C/C	REF	REF	A/A
B	USB.762	PI602492	Liao_dou_12	III	41.7	18.5	lr	China	C/C	CCAACAACAACAACAACAA/CCAACAACAACAACAACAA	6	DEL	./.
A	USB.763	PI603174A	NA	IV	45.7	14.8	lr	China	T/T	C/C	REF	REF	A/A
A	USB.765	PI603308A	Niu_xin_hong	I	40.4	19.6	lr	China	T/T	C/C	REF	REF	A/A
A	USB.768	PI603356	ZDD00475	I	37.6	22	lr	China	T/T	C/C	REF	REF	A/A
A	USB.769	PI603401	ZDD01149	IV	47	17.8	lr	China	T/T	C/C	REF	REF	A/A
A	USB.771	PI603408	ZDD01288	I	44.6	18.6	lr	China	T/T	C/C	REF	REF	A/A
A	USB.772	PI603412A	ZDD001460	II	42.1	16.1	lr	China	T/T	C/C	REF	REF	A/A
A	USB.773	PI603421B	ZDD001502	III	42.5	16.2	lr	China	T/T	C/C	REF	REF	A/A
A	USB.776	PI603446	ZDD18377	II	42.7	16.6	lr	China	T/T	C/C	REF	REF	A/A
A	USB.777	PI603451A	ZDD002757	III	42.6	18.9	lr	Korea	T/T	C/C	REF	REF	A/A
A	USB.778	PI603457B	Mi_lan_dou_zi	IV	42.8	16.5	lr	Korea	T/T	C/C	REF	REF	A/A
A	USB.779	PI603477A	Jiang_nan_qing	III	45.4	18	lr	Vietnam	T/T	C/C	REF	REF	A/A
A	USB.780	PI603490	Hei_you_dou	IV	45.9	15.8	lr	Brazil	T/T	C/C	REF	REF	A/A
A	USB.781	PI603496B	Xiao_hong_dou	IV	47.4	16.5	lr	USA	T/T	C/C	REF	REF	A/A
A	USB.782	PI603502A	ZDD010273	III	47.9	16.1	lr	USA	T/T	C/C	REF	REF	A/A
A	USB.783	PI603505	ZDD10371	IV	42.7	15.1	lr	Japan	T/T	C/C	REF	REF	A/A
A	USB.784	PI603510	Xiao_li_bai	V	46.4	17.1	lr	Korea	T/T	C/C	REF	REF	A/A
A	USB.786	PI603523	ZDD10686	V	47.7	17	lr	China	T/T	C/C	REF	REF	A/A
A	USB.787	PI603532	Hong_li_huang_dou	VI	46	15.3	lr	Taiwan	T/T	C/C	REF	REF	A/A
G	USB.788	PI603534B	Da_niu_mao_huang	VIII	47.1	15.6	lr	Japan	C/C	CCAACAACAACAACAACAACAA/CCAACAACAACAACAACAACAA	7	DEL	AC/AC
A	USB.792	PI603554B	NA	IV	48.1	16.1	lr	Taiwan	T/T	C/C	REF	REF	A/A
A	USB.793	PI603557	NA	IV	45.4	16.7	lr	Taiwan	T/T	C/C	REF	REF	A/A
A	USB.794	PI603574	ZDD08897	IV	41.7	17.1	lr	USA	T/T	C/C	REF	REF	A/A
A	USB.795	PI603583	ZDD09057	IV	47.1	16.8	lr	USA	T/T	C/C	REF	REF	A/A
A	USB.798	PI603687A	NA	IV	44.8	15.9	lr	USA	T/T	C/C	REF	REF	A/A
G	USB.799	PI603696	(Ma_you_bao_No._2)	VI	49.9	14.9	lr	USA	T/C	CCAACAACAACAACAACAACAA/CCAACAACAACAACAACAACAA	7	DEL	ACTTTGGCGGATAGCCGGCCCCGGG/ACTTTGGCGGATAGCCGGCCCCGGG
C	USB.801	PI603910C	(Cin)	V	47.9	14.3	lr	USA	C/C	CCAACAACAACAACAACAACAACAA/CCAACAACAACAACAACAACAACAA	8	DEL	./.
G	USB.802	PI603911B	(Jijori)	III	45.9	17.2	lr	China	C/C	CCAACAACAACAACAACAACAA/CCAACAACAACAACAACAACAA	7	DEL	./.
A	USB.803	PI605839A	Xam_si_man	IV	40.7	16.2	lr	USA	T/T	C/C	REF	REF	A/A
A	USB.807	PI628867	Ocepar-3_(Primavera)	VI	45.8	21	mcult	USA	T/T	C/C	REF	REF	A/A
G	USB003	PI81785	Chusei_Hadaka	III	43.3	17.2	lr	USA	C/C	CCAACAACAACAACAACAACAA/CCAACAACAACAACAACAACAA	7	DEL	./.
G	USB004	PI166105	Bhart	VII	47.8	15.2	lr	USA	C/C	CCAACAACAACAACAACAACAA/CCAACAACAACAACAACAACAA	7	DEL	ACTTTGGCGGATAGCCGGCCCCGGG/ACTTTGGCGGATAGCCGGCCCCGGG
A	USB005	PI180501	Strain_No._18	0	39.1	21.3	lr	Japan	T/T	C/C	REF	REF	A/A
A	USB006	PI240664	Bilomi_No._3	NA	44.8	21.1	lr	Romania	T/T	C/C	REF	REF	A/A
A	USB009	PI360957	Karafuto_No._1	0	43.3	19.1	lr	Russia	T/T	C/C	REF	REF	A/A
A	USB010	PI361087	NA	I	43	18.1	lr	Korea	T/T	C/C	REF	REF	A/A
A	USB011	PI361093	Novosadska_Br._1	I	45.6	17.8	lr	Japan	T/T	C/C	REF	REF	A/A
A	USB013	PI438335	SAO_196-C	III	43	18.1	lr	Japan	T/T	C/C	REF	REF	A/A
A	USB017	PI507180	Rikuu_21	IV	43.8	18.7	lr	Japan	T/T	C/C	REF	REF	A/A
A	USB018	PI518668	TN_4-86	IV	43	18.8	mcult	Japan	T/T	C/C	REF	REF	A/A
A	USB020	PI603458A	Shui_dou	IV	43.5	15.8	lr	Japan	T/T	C/C	REF	REF	A/A
A	USB022	PI548193	T201	NA	32.5	23.5	mcult	Japan	T/T	C/C	REF	REF	A/A
A	USB025	PI548360	Korean	II	41.9	21.7	ocult	Japan	T/T	C/C	REF	REF	A/A
A	USB026	PI548364	Macoupin	IV	40.2	21.3	ocult	China	T/T	C/C	REF	REF	A/A
A	USB028	PI548447	Cherokee	VIII	48.4	14.9	ocult	China	T/T	C/C	REF	REF	A/A
A	USB031	PI548490	Tanner	VII	45.7	17.3	ocult	China	T/T	C/C	REF	REF	A/A
A	USB032	PI548520	Preston	II	40.5	22.5	mcult	USA	T/T	C/C	REF	REF	A/A
A	USB033	PI548561	Hodgson	I	42.2	21	mcult	China	T/T	C/C	REF	REF	A/A
A	USB042	PI567604A	Xin_huang_dou	IV	43.8	19.5	lr	China	T/T	C/C	REF	REF	A/A
G	USB043	PI578309	I-64	VI	44	15.8	lr	South_Korea	T/C	C/CCAACAACAACAACAACAA	het1	REF	A/ACTTTGGCGGATAGCCGGCCCCGGG
A	USB045	PI592523	Glacier	0	40.9	19	mcult	China	T/T	C/C	REF	REF	A/A
A	USB046	PI592954	ZDD_11242	II	40.3	19.1	lr	Russia	T/T	C/C	REF	REF	A/A
A	Wm82	PI_518671	Williams_82	III	42.6	N/A	mcult	USA	T/T	C/C	REF	REF	A/A

## Sheet: Table S7
Table S7: Population information for domestication and improvement status with average seed protein weight for landrace individuals among groups defined by gene-centric haplotyping. Includes nucleotide diversity (π) for filtered SNPs across chromosome 20 and restricted to the 173kb region.
Hap	All	nWT	nLR	nOC	nMC	µLRProt	Variance	π(Chr20)	π(173kb)
A	780	7	634	43	96	44.1	7.29	0.00174	0.000324
B	58	47	11	0	0	46.6	11.27	0.00361	0.00163
C	21	0	21	0	0	48.8	6.9	0.00131	0.000273
D	5	3	2	0	0	52.8	0.85	0.00361	0.00557
E	10	7	3	0	0	48.4	4.92	0.00387	0.00309
F	34	26	3	1	4	45.8	6.98	0.0036	0.00253
G	77	41	35	0	1	46.5	8.62	0.00345	0.0017
Total	985	131	709	44	101	44.4	8.59	0.00228	0.00145

## Sheet: Table S8
Table S8: Two-sample t-test for protein [A] and oil [B] assuming unequal variances between landrace individuals who are in haplotype groups with the reference allele for M01 (A) against those with the alternate allele (B-G)
A	Hap	A	B-G
	Mean	44.0524	47.3773
	Variance	7.30578	9.66556
	Observations	634	75
	Hypothesized Mean Difference	0
	df	88
	t Stat	-8.87376
	P(T<=t) one-tail	3.73406e-14
	t Critical one-tail	1.66235
	P(T<=t) two-tail	7.46812e-14
	t Critical two-tail	1.98729
B	Hap	A	B-G
	Mean	18.3559	15.7
	Variance	4.87987	6.48203
	Observations	617	70
	Hypothesized Mean Difference	0
	df	81
	t Stat	8.37743
	P(T<=t) one-tail	6.76213e-13
	t Critical one-tail	1.66388
	P(T<=t) two-tail	1.35243e-12
	t Critical two-tail	1.98969

## Sheet: Table S9
Table S9: Linkage and annotation summary of SNPs with R2>0.91, recoded biallelic INDELs with R2>0.85, and the 304bp structural variant to the GWAS-SNP, 31632556
ID	Position	MAF	R^2 to GWAS	D' to GWAS	Missing Frac	Annotation	Notes		Insertions/deletions
20_31604127	31604127	0.205793	0.956658	0.984236	0.00239617	T|intergenic_region|MODIFIER|Glyma.20G084100-Glyma.20G084500|glyma.Wm82.gnm4.ann1.Glyma.20G084100-glyma.Wm82.gnm4.ann1.Glyma.20G084500|intergenic_region|glyma.Wm82.gnm4.ann1.Glyma.20G084100-glyma.Wm82.gnm4.ann1.Glyma.20G084500|||n.31604127C>T||||||			Structural variations
20_31611515	31611515	0.20112	0.94996	0.980858	0.00319489	C|downstream_gene_variant|MODIFIER|Glyma.20G084500|glyma.Wm82.gnm4.ann1.Glyma.20G084500|transcript|glyma.Wm82.gnm4.ann1.Glyma.20G084500.1|protein_coding||c.*5091A>G|||||4507|,C|intergenic_region|MODIFIER|Glyma.20G084100-Glyma.20G084500|glyma.Wm82.gnm4.ann1.Glyma.20G084100-glyma.Wm82.gnm4.ann1.Glyma.20G084500|intergenic_region|glyma.Wm82.gnm4.ann1.Glyma.20G084100-glyma.Wm82.gnm4.ann1.Glyma.20G0845…
DEL_31613137	31613137	0.200726	0.954886	0.993334	0.0213198	T|downstream_gene_variant|MODIFIER|Glyma.20G084500|glyma.Wm82.gnm4.ann1.Glyma.20G084500|transcript|glyma.Wm82.gnm4.ann1.Glyma.20G084500.1|protein_coding||c.*3467_*3468delTT|||||2884|,TA|downstream_gene_variant|MODIFIER|Glyma.20G084500|glyma.Wm82.gnm4.ann1.Glyma.20G084500|transcript|glyma.Wm82.gnm4.ann1.Glyma.20G084500.1|protein_coding||c.*3467delT|||||2883|,T|intergenic_region|MODIFIER|Glyma.20G0…
20_31614741	31614741	0.207566	0.941298	0.984041	0.0071885	T|downstream_gene_variant|MODIFIER|Glyma.20G084500|glyma.Wm82.gnm4.ann1.Glyma.20G084500|transcript|glyma.Wm82.gnm4.ann1.Glyma.20G084500.1|protein_coding||c.*1865T>A|||||1281|,T|intergenic_region|MODIFIER|Glyma.20G084100-Glyma.20G084500|glyma.Wm82.gnm4.ann1.Glyma.20G084100-glyma.Wm82.gnm4.ann1.Glyma.20G084500|intergenic_region|glyma.Wm82.gnm4.ann1.Glyma.20G084100-glyma.Wm82.gnm4.ann1.Glyma.20G0845…
20_31630491	31630491	0.208037	0.944738	0.984191	0.00319489	C|intergenic_region|MODIFIER|Glyma.20G084500-Glyma.20G085100|glyma.Wm82.gnm4.ann1.Glyma.20G084500-glyma.Wm82.gnm4.ann1.Glyma.20G085100|intergenic_region|glyma.Wm82.gnm4.ann1.Glyma.20G084500-glyma.Wm82.gnm4.ann1.Glyma.20G085100|||n.31630491G>C||||||
20_31632556	31632556	0.20376	1	1	0.00159744	C|intergenic_region|MODIFIER|Glyma.20G084500-Glyma.20G085100|glyma.Wm82.gnm4.ann1.Glyma.20G084500-glyma.Wm82.gnm4.ann1.Glyma.20G085100|intergenic_region|glyma.Wm82.gnm4.ann1.Glyma.20G084500-glyma.Wm82.gnm4.ann1.Glyma.20G085100|||n.31632556T>C||||||	GWAS-SNP
20_31632713	31632713	0.205584	0.968991	0.987455	0.000798722	G|intergenic_region|MODIFIER|Glyma.20G084500-Glyma.20G085100|glyma.Wm82.gnm4.ann1.Glyma.20G084500-glyma.Wm82.gnm4.ann1.Glyma.20G085100|intergenic_region|glyma.Wm82.gnm4.ann1.Glyma.20G084500-glyma.Wm82.gnm4.ann1.Glyma.20G085100|||n.31632713T>G||||||	Not in M03 group, R2 with 31634985 is lower than 0.9
20_31634985	31634985	0.205394	0.952666	0.977606	0.0215655	G|intergenic_region|MODIFIER|Glyma.20G084500-Glyma.20G085100|glyma.Wm82.gnm4.ann1.Glyma.20G084500-glyma.Wm82.gnm4.ann1.Glyma.20G085100|intergenic_region|glyma.Wm82.gnm4.ann1.Glyma.20G084500-glyma.Wm82.gnm4.ann1.Glyma.20G085100|||n.31634985A>G||||||	M03 representative SNP
INS_31635449	31635449	0.204985	0.975051	0.990552	0.00203046	TA|intergenic_region|MODIFIER|Glyma.20G084500-Glyma.20G085100|glyma.Wm82.gnm4.ann1.Glyma.20G084500-glyma.Wm82.gnm4.ann1.Glyma.20G085100|intergenic_region|glyma.Wm82.gnm4.ann1.Glyma.20G084500-glyma.Wm82.gnm4.ann1.Glyma.20G085100|||n.31635449_31635450insA|
20_31636048	31636048	0.201538	0.961906	0.983918	0.0119808	T|intergenic_region|MODIFIER|Glyma.20G084500-Glyma.20G085100|glyma.Wm82.gnm4.ann1.Glyma.20G084500-glyma.Wm82.gnm4.ann1.Glyma.20G085100|intergenic_region|glyma.Wm82.gnm4.ann1.Glyma.20G084500-glyma.Wm82.gnm4.ann1.Glyma.20G085100|||n.31636048C>T||||||
20_31637723	31637723	0.205793	0.94444	0.977931	0.00159744	T|intergenic_region|MODIFIER|Glyma.20G084500-Glyma.20G085100|glyma.Wm82.gnm4.ann1.Glyma.20G084500-glyma.Wm82.gnm4.ann1.Glyma.20G085100|intergenic_region|glyma.Wm82.gnm4.ann1.Glyma.20G084500-glyma.Wm82.gnm4.ann1.Glyma.20G085100|||n.31637723C>T||||||
20_31642682	31642682	0.207317	0.935639	0.974855	0.00159744	G|intergenic_region|MODIFIER|Glyma.20G084500-Glyma.20G085100|glyma.Wm82.gnm4.ann1.Glyma.20G084500-glyma.Wm82.gnm4.ann1.Glyma.20G085100|intergenic_region|glyma.Wm82.gnm4.ann1.Glyma.20G084500-glyma.Wm82.gnm4.ann1.Glyma.20G085100|||n.31642682T>G||||||
20_31643639	31643639	0.203252	0.959502	0.981085	0.00159744	C|intergenic_region|MODIFIER|Glyma.20G084500-Glyma.20G085100|glyma.Wm82.gnm4.ann1.Glyma.20G084500-glyma.Wm82.gnm4.ann1.Glyma.20G085100|intergenic_region|glyma.Wm82.gnm4.ann1.Glyma.20G084500-glyma.Wm82.gnm4.ann1.Glyma.20G085100|||n.31643639T>C||||||
20_31649589	31649589	0.197648	0.954471	0.978703	0.0878594	G|intergenic_region|MODIFIER|Glyma.20G084500-Glyma.20G085100|glyma.Wm82.gnm4.ann1.Glyma.20G084500-glyma.Wm82.gnm4.ann1.Glyma.20G085100|intergenic_region|glyma.Wm82.gnm4.ann1.Glyma.20G084500-glyma.Wm82.gnm4.ann1.Glyma.20G085100|||n.31649589A>G||||||
20_31649887	31649887	0.202758	0.9498	0.977679	0.00958466	T|intergenic_region|MODIFIER|Glyma.20G084500-Glyma.20G085100|glyma.Wm82.gnm4.ann1.Glyma.20G084500-glyma.Wm82.gnm4.ann1.Glyma.20G085100|intergenic_region|glyma.Wm82.gnm4.ann1.Glyma.20G084500-glyma.Wm82.gnm4.ann1.Glyma.20G085100|||n.31649887C>T||||||	Unimputed GWAS-SNP (high missingness)
20_31662177	31662177	0.178909	0.92984	0.964282	0.0351438	G|intergenic_region|MODIFIER|Glyma.20G084500-Glyma.20G085100|glyma.Wm82.gnm4.ann1.Glyma.20G084500-glyma.Wm82.gnm4.ann1.Glyma.20G085100|intergenic_region|glyma.Wm82.gnm4.ann1.Glyma.20G084500-glyma.Wm82.gnm4.ann1.Glyma.20G085100|||n.31662177A>G||||||
20_31663331	31663331	0.207825	0.950831	0.987356	0.00159744	C|intergenic_region|MODIFIER|Glyma.20G084500-Glyma.20G085100|glyma.Wm82.gnm4.ann1.Glyma.20G084500-glyma.Wm82.gnm4.ann1.Glyma.20G085100|intergenic_region|glyma.Wm82.gnm4.ann1.Glyma.20G084500-glyma.Wm82.gnm4.ann1.Glyma.20G085100|||n.31663331T>C||||||
20_31668132	31668132	0.207317	0.947707	0.984205	0.00239617	G|intergenic_region|MODIFIER|Glyma.20G084500-Glyma.20G085100|glyma.Wm82.gnm4.ann1.Glyma.20G084500-glyma.Wm82.gnm4.ann1.Glyma.20G085100|intergenic_region|glyma.Wm82.gnm4.ann1.Glyma.20G084500-glyma.Wm82.gnm4.ann1.Glyma.20G085100|||n.31668132A>G||||||
20_31668345	31668345	0.210366	0.948466	0.993683	0.00239617	C|intergenic_region|MODIFIER|Glyma.20G084500-Glyma.20G085100|glyma.Wm82.gnm4.ann1.Glyma.20G084500-glyma.Wm82.gnm4.ann1.Glyma.20G085100|intergenic_region|glyma.Wm82.gnm4.ann1.Glyma.20G084500-glyma.Wm82.gnm4.ann1.Glyma.20G085100|||n.31668345T>C||||||
20_31674366	31674366	0.208841	0.938889	0.984175	0.00159744	G|intergenic_region|MODIFIER|Glyma.20G084500-Glyma.20G085100|glyma.Wm82.gnm4.ann1.Glyma.20G084500-glyma.Wm82.gnm4.ann1.Glyma.20G085100|intergenic_region|glyma.Wm82.gnm4.ann1.Glyma.20G084500-glyma.Wm82.gnm4.ann1.Glyma.20G085100|||n.31674366T>G||||||
20_31677394	31677394	0.20748	0.950368	0.987233	0.0103834	C|intergenic_region|MODIFIER|Glyma.20G084500-Glyma.20G085100|glyma.Wm82.gnm4.ann1.Glyma.20G084500-glyma.Wm82.gnm4.ann1.Glyma.20G085100|intergenic_region|glyma.Wm82.gnm4.ann1.Glyma.20G084500-glyma.Wm82.gnm4.ann1.Glyma.20G085100|||n.31677394A>C||||||
20_31680574	31680574	0.205793	0.938441	0.971766	0.00159744	C|intergenic_region|MODIFIER|Glyma.20G084500-Glyma.20G085100|glyma.Wm82.gnm4.ann1.Glyma.20G084500-glyma.Wm82.gnm4.ann1.Glyma.20G085100|intergenic_region|glyma.Wm82.gnm4.ann1.Glyma.20G084500-glyma.Wm82.gnm4.ann1.Glyma.20G085100|||n.31680574T>C||||||
20_31680824	31680824	0.207614	0.932728	0.974845	0.000798722	C|intergenic_region|MODIFIER|Glyma.20G084500-Glyma.20G085100|glyma.Wm82.gnm4.ann1.Glyma.20G084500-glyma.Wm82.gnm4.ann1.Glyma.20G085100|intergenic_region|glyma.Wm82.gnm4.ann1.Glyma.20G084500-glyma.Wm82.gnm4.ann1.Glyma.20G085100|||n.31680824T>C||||||	Highest linkage with 304bp SV (R-sq = 0.952403 D' = 0.98379)
INS_31686971	31686971	0.203459	0.934854	0.968405	0.00203046	AAACAATTC|intergenic_region|MODIFIER|Glyma.20G084500-Glyma.20G085100|glyma.Wm82.gnm4.ann1.Glyma.20G084500-glyma.Wm82.gnm4.ann1.Glyma.20G085100|intergenic_region|glyma.Wm82.gnm4.ann1.Glyma.20G084500-glyma.Wm82.gnm4.ann1.Glyma.20G085100|||n.31686971_31686972insAACAATTC||||||
20_31687212	31687212	0.206721	0.941587	0.984121	0.00559105	G|intergenic_region|MODIFIER|Glyma.20G084500-Glyma.20G085100|glyma.Wm82.gnm4.ann1.Glyma.20G084500-glyma.Wm82.gnm4.ann1.Glyma.20G085100|intergenic_region|glyma.Wm82.gnm4.ann1.Glyma.20G084500-glyma.Wm82.gnm4.ann1.Glyma.20G085100|||n.31687212A>G||||||
20_31687912	31687912	0.202357	0.940143	0.977403	0.00958466	C|intergenic_region|MODIFIER|Glyma.20G084500-Glyma.20G085100|glyma.Wm82.gnm4.ann1.Glyma.20G084500-glyma.Wm82.gnm4.ann1.Glyma.20G085100|intergenic_region|glyma.Wm82.gnm4.ann1.Glyma.20G084500-glyma.Wm82.gnm4.ann1.Glyma.20G085100|||n.31687912A>C||||||
20_31695886	31695886	0.209563	0.942008	0.98424	0.00319489	C|intergenic_region|MODIFIER|Glyma.20G084500-Glyma.20G085100|glyma.Wm82.gnm4.ann1.Glyma.20G084500-glyma.Wm82.gnm4.ann1.Glyma.20G085100|intergenic_region|glyma.Wm82.gnm4.ann1.Glyma.20G084500-glyma.Wm82.gnm4.ann1.Glyma.20G085100|||n.31695886T>C||||||
INS_31701382	31701382	0.207317	0.941633	0.981046	0.00101523	CAT|intergenic_region|MODIFIER|Glyma.20G084500-Glyma.20G085100|glyma.Wm82.gnm4.ann1.Glyma.20G084500-glyma.Wm82.gnm4.ann1.Glyma.20G085100|intergenic_region|glyma.Wm82.gnm4.ann1.Glyma.20G084500-glyma.Wm82.gnm4.ann1.Glyma.20G085100|||n.31701382_31701383insAT||||||
20_31704860	31704860	0.206091	0.917463	0.962341	0.000798722	T|intergenic_region|MODIFIER|Glyma.20G084500-Glyma.20G085100|glyma.Wm82.gnm4.ann1.Glyma.20G084500-glyma.Wm82.gnm4.ann1.Glyma.20G085100|intergenic_region|glyma.Wm82.gnm4.ann1.Glyma.20G084500-glyma.Wm82.gnm4.ann1.Glyma.20G085100|||n.31704860C>T||||||
20_31708981	31708981	0.208333	0.941813	0.984185	0.00399361	C|intergenic_region|MODIFIER|Glyma.20G084500-Glyma.20G085100|glyma.Wm82.gnm4.ann1.Glyma.20G084500-glyma.Wm82.gnm4.ann1.Glyma.20G085100|intergenic_region|glyma.Wm82.gnm4.ann1.Glyma.20G084500-glyma.Wm82.gnm4.ann1.Glyma.20G085100|||n.31708981T>C||||||
20_31710115	31710115	0.205403	0.94432	0.984068	0.00479233	G|intergenic_region|MODIFIER|Glyma.20G084500-Glyma.20G085100|glyma.Wm82.gnm4.ann1.Glyma.20G084500-glyma.Wm82.gnm4.ann1.Glyma.20G085100|intergenic_region|glyma.Wm82.gnm4.ann1.Glyma.20G084500-glyma.Wm82.gnm4.ann1.Glyma.20G085100|||n.31710115A>G||||||
20_31711274	31711274	0.203571	0.931397	0.974333	0.00559105	C|intergenic_region|MODIFIER|Glyma.20G084500-Glyma.20G085100|glyma.Wm82.gnm4.ann1.Glyma.20G084500-glyma.Wm82.gnm4.ann1.Glyma.20G085100|intergenic_region|glyma.Wm82.gnm4.ann1.Glyma.20G084500-glyma.Wm82.gnm4.ann1.Glyma.20G085100|||n.31711274T>C||||||
INS_31727019	31727019	0.182613	0.871091	0.968536	0.013198	See Table 4	Trinucleotide tandem repeat in exon 2 of 20G085100
20_31741678	31741678	0.207019	0.938455	0.980958	0.00239617	G|intergenic_region|MODIFIER|Glyma.20G085100-Glyma.20G085250|glyma.Wm82.gnm4.ann1.Glyma.20G085100-glyma.Wm82.gnm4.ann1.Glyma.20G085250|intergenic_region|glyma.Wm82.gnm4.ann1.Glyma.20G085100-glyma.Wm82.gnm4.ann1.Glyma.20G085250|||n.31741678A>G||||||
20_31743041	31743041	0.205793	0.926256	0.968471	0.00159744	G|intergenic_region|MODIFIER|Glyma.20G085100-Glyma.20G085250|glyma.Wm82.gnm4.ann1.Glyma.20G085100-glyma.Wm82.gnm4.ann1.Glyma.20G085250|intergenic_region|glyma.Wm82.gnm4.ann1.Glyma.20G085100-glyma.Wm82.gnm4.ann1.Glyma.20G085250|||n.31743041A>G||||||
20_31745546	31745546	0.203459	0.934855	0.968405	0.00319489	T|upstream_gene_variant|MODIFIER|Glyma.20G085250|glyma.Wm82.gnm4.ann1.Glyma.20G085250|transcript|glyma.Wm82.gnm4.ann1.Glyma.20G085250.1|protein_coding||c.-4780A>T|||||4408|WARNING_TRANSCRIPT_NO_START_CODON,T|intergenic_region|MODIFIER|Glyma.20G085100-Glyma.20G085250|glyma.Wm82.gnm4.ann1.Glyma.20G085100-glyma.Wm82.gnm4.ann1.Glyma.20G085250|intergenic_region|glyma.Wm82.gnm4.ann1.Glyma.20G085100-gly…
20_31751446	31751446	0.196907	0.944842	0.986587	0.0207668	G|downstream_gene_variant|MODIFIER|Glyma.20G085250|glyma.Wm82.gnm4.ann1.Glyma.20G085250|transcript|glyma.Wm82.gnm4.ann1.Glyma.20G085250.1|protein_coding||c.*893A>G|||||744|WARNING_TRANSCRIPT_NO_START_CODON,G|intergenic_region|MODIFIER|Glyma.20G085250-Glyma.20G085300|glyma.Wm82.gnm4.ann1.Glyma.20G085250-glyma.Wm82.gnm4.ann1.Glyma.20G085300|intergenic_region|glyma.Wm82.gnm4.ann1.Glyma.20G085250-gly…
20_31762673	31762673	0.207317	0.923824	0.971683	0.00159744	G|intergenic_region|MODIFIER|Glyma.20G085250-Glyma.20G085300|glyma.Wm82.gnm4.ann1.Glyma.20G085250-glyma.Wm82.gnm4.ann1.Glyma.20G085300|intergenic_region|glyma.Wm82.gnm4.ann1.Glyma.20G085250-glyma.Wm82.gnm4.ann1.Glyma.20G085300|||n.31762673A>G||||||
20_31777346	31777346	0.194906	0.921287	0.972801	0.0271565	A|upstream_gene_variant|MODIFIER|Glyma.20G085400|glyma.Wm82.gnm4.ann1.Glyma.20G085400|transcript|glyma.Wm82.gnm4.ann1.Glyma.20G085400.1|protein_coding||c.-678G>A|||||678|,A|downstream_gene_variant|MODIFIER|Glyma.20G085300|glyma.Wm82.gnm4.ann1.Glyma.20G085300|transcript|glyma.Wm82.gnm4.ann1.Glyma.20G085300.1|protein_coding||c.*1279G>A|||||649|,A|downstream_gene_variant|MODIFIER|Glyma.20G085300|gly…
SV_31728619	31728619	0.196954	0.952403	0.98379	0.01015228 * uncharacterized	N/A	304bp SV in exon 4 of 20G085100

## Sheet: Table S10
Table S10: Glyma.20G085100 GFF3 gene annotation for Wm82.gnm4 [A] and its "Zhonghuang 13" homolog, SoyZH13_20G075300 [B] from Liu et al. (2020)
					3678	3863	4012
A	glyma.Wm82.gnm4.Gm20	phytozomev13	gene	31724592	31729626	.	+	.	ID=glyma.Wm82.gnm4.ann1.Glyma.20G085100;Name=Glyma.20G085100;ancestorIdentifier=Glyma.20G085100.Wm82.a2.v1;Dbxref=InterPro:IPR010402,PANTHER:PTHR31319,PANTHER:PTHR31319:SF1,Pfam:PF06203;Ontology_term=GO:0005515;Note=CCT motif family protein%3B IPR010402 (CCT domain)%3B GO:0005515 (protein binding)
	glyma.Wm82.gnm4.Gm20	phytozomev13	mRNA	31724592	31729626	.	+	.	ID=glyma.Wm82.gnm4.ann1.Glyma.20G085100.1;Name=Glyma.20G085100.1;pacid=41090349;longest=1;ancestorIdentifier=Glyma.20G085100.1.Wm82.a2.v1;Parent=glyma.Wm82.gnm4.ann1.Glyma.20G085100;Dbxref=InterPro:IPR010402,PANTHER:PTHR31319,PANTHER:PTHR31319:SF1,Pfam:PF06203;Ontology_term=GO:0005515
	glyma.Wm82.gnm4.Gm20	phytozomev13	five_prime_UTR	31724592	31724905	.	+	.	ID=glyma.Wm82.gnm4.ann1.Glyma.20G085100.1.five_prime_UTR.1;Parent=glyma.Wm82.gnm4.ann1.Glyma.20G085100.1;pacid=41090349
	glyma.Wm82.gnm4.Gm20	phytozomev13	CDS	31724906	31724956	.	+	0	ID=glyma.Wm82.gnm4.ann1.Glyma.20G085100.1.CDS.1;Parent=glyma.Wm82.gnm4.ann1.Glyma.20G085100.1;pacid=41090349
	glyma.Wm82.gnm4.Gm20	phytozomev13	CDS	31726772	31727578	.	+	0	ID=glyma.Wm82.gnm4.ann1.Glyma.20G085100.1.CDS.2;Parent=glyma.Wm82.gnm4.ann1.Glyma.20G085100.1;pacid=41090349
	glyma.Wm82.gnm4.Gm20	phytozomev13	CDS	31728270	31728455	.	+	0	ID=glyma.Wm82.gnm4.ann1.Glyma.20G085100.1.CDS.3;Parent=glyma.Wm82.gnm4.ann1.Glyma.20G085100.1;pacid=41090349
	glyma.Wm82.gnm4.Gm20	phytozomev13	CDS	31728604	31728891	.	+	0	ID=glyma.Wm82.gnm4.ann1.Glyma.20G085100.1.CDS.4;Parent=glyma.Wm82.gnm4.ann1.Glyma.20G085100.1;pacid=41090349
	glyma.Wm82.gnm4.Gm20	phytozomev13	three_prime_UTR	31728892	31729047	.	+	.	ID=glyma.Wm82.gnm4.ann1.Glyma.20G085100.1.three_prime_UTR.1;Parent=glyma.Wm82.gnm4.ann1.Glyma.20G085100.1;pacid=41090349
	glyma.Wm82.gnm4.Gm20	phytozomev13	three_prime_UTR	31729196	31729626	.	+	.	ID=glyma.Wm82.gnm4.ann1.Glyma.20G085100.1.three_prime_UTR.2;Parent=glyma.Wm82.gnm4.ann1.Glyma.20G085100.1;pacid=41090349
	glyma.Wm82.gnm4.Gm20	phytozomev13	mRNA	31726414	31729626	.	+	.	ID=glyma.Wm82.gnm4.ann1.Glyma.20G085100.2;Name=Glyma.20G085100.2;pacid=41090350;longest=0;ancestorIdentifier=Glyma.20G085100.2.Wm82.a2.v1;Parent=glyma.Wm82.gnm4.ann1.Glyma.20G085100
	glyma.Wm82.gnm4.Gm20	phytozomev13	five_prime_UTR	31726414	31726723	.	+	.	ID=glyma.Wm82.gnm4.ann1.Glyma.20G085100.2.five_prime_UTR.1;Parent=glyma.Wm82.gnm4.ann1.Glyma.20G085100.2;pacid=41090350
	glyma.Wm82.gnm4.Gm20	phytozomev13	CDS	31726724	31727578	.	+	0	ID=glyma.Wm82.gnm4.ann1.Glyma.20G085100.2.CDS.1;Parent=glyma.Wm82.gnm4.ann1.Glyma.20G085100.2;pacid=41090350
	glyma.Wm82.gnm4.Gm20	phytozomev13	CDS	31728270	31728455	.	+	0	ID=glyma.Wm82.gnm4.ann1.Glyma.20G085100.2.CDS.2;Parent=glyma.Wm82.gnm4.ann1.Glyma.20G085100.2;pacid=41090350
	glyma.Wm82.gnm4.Gm20	phytozomev13	CDS	31728604	31728891	.	+	0	ID=glyma.Wm82.gnm4.ann1.Glyma.20G085100.2.CDS.3;Parent=glyma.Wm82.gnm4.ann1.Glyma.20G085100.2;pacid=41090350
	glyma.Wm82.gnm4.Gm20	phytozomev13	three_prime_UTR	31728892	31729047	.	+	.	ID=glyma.Wm82.gnm4.ann1.Glyma.20G085100.2.three_prime_UTR.1;Parent=glyma.Wm82.gnm4.ann1.Glyma.20G085100.2;pacid=41090350
	glyma.Wm82.gnm4.Gm20	phytozomev13	three_prime_UTR	31729196	31729626	.	+	.	ID=glyma.Wm82.gnm4.ann1.Glyma.20G085100.2.three_prime_UTR.2;Parent=glyma.Wm82.gnm4.ann1.Glyma.20G085100.2;pacid=41090350
B	GWHAAEV00000020.1	MAKER	exon	35994532	35995099	.	+	.	ID=SoyZH13_20G075300.m1.exon1;Parent=SoyZH13_20G075300.m1;Parent_Accession=GWHTAAEV096007.1
	GWHAAEV00000020.1	MAKER	five_prime_UTR	35994532	35995048	.	+	.	ID=SoyZH13_20G075300.m1.utr5p1;Parent=SoyZH13_20G075300.m1;Parent_Accession=GWHTAAEV096007.1;
	GWHAAEV00000020.1	MAKER	CDS	35995049	35995099	.	+	0	ID=SoyZH13_20G075300.m1.cds;Parent=SoyZH13_20G075300.m1;Parent_Accession=GWHTAAEV096007.1;Protein_Accession=GWHPAAEV092698.1;
	GWHAAEV00000020.1	MAKER	exon	35996915	35997721	.	+	.	ID=SoyZH13_20G075300.m1.exon2;Parent=SoyZH13_20G075300.m1;Parent_Accession=GWHTAAEV096007.1;
	GWHAAEV00000020.1	MAKER	CDS	35996915	35997721	.	+	0	ID=SoyZH13_20G075300.m1.cds;Parent=SoyZH13_20G075300.m1;Parent_Accession=GWHTAAEV096007.1;Protein_Accession=GWHPAAEV092698.1;
	GWHAAEV00000020.1	MAKER	exon	35998413	35998598	.	+	.	ID=SoyZH13_20G075300.m1.exon3;Parent=SoyZH13_20G075300.m1;Parent_Accession=GWHTAAEV096007.1;
	GWHAAEV00000020.1	MAKER	CDS	35998413	35998598	.	+	0	ID=SoyZH13_20G075300.m1.cds;Parent=SoyZH13_20G075300.m1;Parent_Accession=GWHTAAEV096007.1;Protein_Accession=GWHPAAEV092698.1;
	GWHAAEV00000020.1	MAKER	exon	35998747	35999187	.	+	.	ID=SoyZH13_20G075300.m1.exon4;Parent=SoyZH13_20G075300.m1;Parent_Accession=GWHTAAEV096007.1;
	GWHAAEV00000020.1	MAKER	CDS	35998747	35999034	.	+	0	ID=SoyZH13_20G075300.m1.cds;Parent=SoyZH13_20G075300.m1;Parent_Accession=GWHTAAEV096007.1;Protein_Accession=GWHPAAEV092698.1;
	GWHAAEV00000020.1	MAKER	three_prime_UTR	35999035	35999187	.	+	.	ID=SoyZH13_20G075300.m1.utr3p1;Parent=SoyZH13_20G075300.m1;Parent_Accession=GWHTAAEV096007.1;
	GWHAAEV00000020.1	MAKER	exon	35999336	35999784	.	+	.	ID=SoyZH13_20G075300.m1.exon5;Parent=SoyZH13_20G075300.m1;Parent_Accession=GWHTAAEV096007.1;
	GWHAAEV00000020.1	MAKER	three_prime_UTR	35999336	35999784	.	+	.	ID=SoyZH13_20G075300.m1.utr3p2;Parent=SoyZH13_20G075300.m1;Parent_Accession=GWHTAAEV096007.1;

[truncated: 3 more sheets: Table S11, Table S12, Table S13]
